# Supplementary material for: Removal of toxic metals from aqueous solution by biochars derived from long-root Eichhornia crassipes
Source: R Soc Open Sci. 2018 Oct 24;5(10):180966. doi: 10.1098/rsos.180966 (PMC6227962; doi:10.1098/rsos.180966)
Supplement: ESM 6 - Effect of adsorbent dosage on adsorption [file rsos180966supp6.xlsx]

## Sheet: Sheet1
adsorbent			LEC500	30ppm Pb	removalpercentage	adsorbing capacity
0.1					87.47	39.646
0.5					93.47	34.714
1					94.12	28.712
2					95.27	15.884
3					96.13	7.736
adsorbent			LEC500	30ppm Zn	removalpercentage	adsorbing capacity
0.1					88.47	38.328
0.5					92.24	35.44
1					96.67	29.371
2					97.27	18.621
3					98.11	14.739
adsorbent			LEC500	30ppm Cu	removalpercentage	adsorbing capacity
0.1					90.47	41.328
0.5					94.24	37.44
1					99.58	29.873
2					99.47	21.621
3					99.62	15.739
adsorbent			LEC500	30ppm Cd	removalpercentage	adsorbing capacity
0.1					88.47	39.328
0.5					93.24	32.44
1					96.24	28.873
2					97.37	19.621
3					98.62	9.739
