# Supplementary material for: Removal of toxic metals from aqueous solution by biochars derived from long-root Eichhornia crassipes
Source: R Soc Open Sci. 2018 Oct 24;5(10):180966. doi: 10.1098/rsos.180966 (PMC6227962; doi:10.1098/rsos.180966)
Supplement: ESM 8 - FT-IR spectroscopy materials for LEC200 [file rsos180966supp8.xls]

## Sheet: 9880-1#
3996.36	0.99873	99.873
3994.43	0.99873	99.873
3992.5	0.99873	99.873
3990.57	0.99873	99.873
3988.64	0.99873	99.873
3986.71	0.99873	99.873
3984.78	0.99873	99.873
3982.85	0.99873	99.873
3980.93	0.99873	99.873
3979	0.99873	99.873
3977.07	0.99873	99.873
3975.14	0.99873	99.873
3973.21	0.99873	99.873
3971.28	0.99854	99.854
3969.35	0.99834	99.834
3967.42	0.99814	99.814
3965.5	0.99786	99.786
3963.57	0.99756	99.756
3961.64	0.99739	99.739
3959.71	0.99733	99.733
3957.78	0.99735	99.735
3955.85	0.99733	99.733
3953.92	0.99717	99.717
3951.99	0.997	99.7
3950.07	0.99695	99.695
3948.14	0.9969	99.69
3946.21	0.99679	99.679
3944.28	0.99676	99.676
3942.35	0.99678	99.678
3940.42	0.99665	99.665
3938.49	0.99639	99.639
3936.56	0.99621	99.621
3934.64	0.99617	99.617
3932.71	0.99628	99.628
3930.78	0.99658	99.658
3928.85	0.99689	99.689
3926.92	0.99687	99.687
3924.99	0.99651	99.651
3923.06	0.99601	99.601
3921.13	0.99546	99.546
3919.21	0.99508	99.508
3917.28	0.99501	99.501
3915.35	0.99493	99.493
3913.42	0.99472	99.472
3911.49	0.9946	99.46
3909.56	0.99444	99.444
3907.63	0.99416	99.416
3905.7	0.99407	99.407
3903.78	0.99396	99.396
3901.85	0.99371	99.371
3899.92	0.99368	99.368
3897.99	0.99388	99.388
3896.06	0.99399	99.399
3894.13	0.99386	99.386
3892.2	0.99361	99.361
3890.28	0.99363	99.363
3888.35	0.99382	99.382
3886.42	0.99382	99.382
3884.49	0.99372	99.372
3882.56	0.9936	99.36
3880.63	0.99351	99.351
3878.7	0.99351	99.351
3876.77	0.99299	99.299
3874.85	0.99198	99.198
3872.92	0.99137	99.137
3870.99	0.99108	99.108
3869.06	0.99087	99.087
3867.13	0.99085	99.085
3865.2	0.99108	99.108
3863.27	0.99113	99.113
3861.34	0.99077	99.077
3859.42	0.99036	99.036
3857.49	0.99014	99.014
3855.56	0.99024	99.024
3853.63	0.99066	99.066
3851.7	0.99108	99.108
3849.77	0.99138	99.138
3847.84	0.99167	99.167
3845.91	0.99204	99.204
3843.99	0.99225	99.225
3842.06	0.99226	99.226
3840.13	0.99225	99.225
3838.2	0.99237	99.237
3836.27	0.99283	99.283
3834.34	0.99348	99.348
3832.41	0.99383	99.383
3830.48	0.99345	99.345
3828.56	0.99319	99.319
3826.63	0.99379	99.379
3824.7	0.99433	99.433
3822.77	0.99449	99.449
3820.84	0.99452	99.452
3818.91	0.99434	99.434
3816.98	0.99401	99.401
3815.05	0.9937	99.37
3813.13	0.99379	99.379
3811.2	0.99429	99.429
3809.27	0.99483	99.483
3807.34	0.99528	99.528
3805.41	0.99573	99.573
3803.48	0.99603	99.603
3801.55	0.99608	99.608
3799.62	0.99597	99.597
3797.7	0.99582	99.582
3795.77	0.996	99.6
3793.84	0.99626	99.626
3791.91	0.99636	99.636
3789.98	0.99667	99.667
3788.05	0.99708	99.708
3786.12	0.99736	99.736
3784.19	0.99747	99.747
3782.27	0.99741	99.741
3780.34	0.9972	99.72
3778.41	0.99692	99.692
3776.48	0.99691	99.691
3774.55	0.9968	99.68
3772.62	0.99623	99.623
3770.69	0.9959	99.59
3768.76	0.99571	99.571
3766.84	0.99512	99.512
3764.91	0.99452	99.452
3762.98	0.99422	99.422
3761.05	0.99415	99.415
3759.12	0.99396	99.396
3757.19	0.99331	99.331
3755.26	0.99269	99.269
3753.33	0.99267	99.267
3751.41	0.99307	99.307
3749.48	0.99339	99.339
3747.55	0.99332	99.332
3745.62	0.99306	99.306
3743.69	0.99289	99.289
3741.76	0.99291	99.291
3739.83	0.99326	99.326
3737.9	0.99385	99.385
3735.98	0.99432	99.432
3734.05	0.99442	99.442
3732.12	0.99438	99.438
3730.19	0.99429	99.429
3728.26	0.99399	99.399
3726.33	0.99367	99.367
3724.4	0.99353	99.353
3722.47	0.99316	99.316
3720.55	0.99272	99.272
3718.62	0.99279	99.279
3716.69	0.99316	99.316
3714.76	0.99318	99.318
3712.83	0.9923	99.23
3710.9	0.99104	99.104
3708.97	0.9905	99.05
3707.04	0.99063	99.063
3705.12	0.99087	99.087
3703.19	0.99093	99.093
3701.26	0.99082	99.082
3699.33	0.99036	99.036
3697.4	0.98954	98.954
3695.47	0.98901	98.901
3693.54	0.98852	98.852
3691.61	0.98761	98.761
3689.69	0.98641	98.641
3687.76	0.98511	98.511
3685.83	0.98413	98.413
3683.9	0.98347	98.347
3681.97	0.98279	98.279
3680.04	0.98177	98.177
3678.11	0.98046	98.046
3676.18	0.97932	97.932
3674.26	0.9782	97.82
3672.33	0.97638	97.638
3670.4	0.97381	97.381
3668.47	0.97098	97.098
3666.54	0.96811	96.811
3664.61	0.96565	96.565
3662.68	0.96367	96.367
3660.75	0.96168	96.168
3658.83	0.95947	95.947
3656.9	0.95702	95.702
3654.97	0.95427	95.427
3653.04	0.95087	95.087
3651.11	0.94684	94.684
3649.18	0.94301	94.301
3647.25	0.93926	93.926
3645.32	0.93568	93.568
3643.4	0.93244	93.244
3641.47	0.92907	92.907
3639.54	0.92558	92.558
3637.61	0.92215	92.215
3635.68	0.91874	91.874
3633.75	0.91529	91.529
3631.82	0.9118	91.18
3629.89	0.90821	90.821
3627.97	0.90444	90.444
3626.04	0.90049	90.049
3624.11	0.89687	89.687
3622.18	0.89382	89.382
3620.25	0.89101	89.101
3618.32	0.88813	88.813
3616.39	0.88518	88.518
3614.46	0.88241	88.241
3612.54	0.87979	87.979
3610.61	0.87687	87.687
3608.68	0.87356	87.356
3606.75	0.87008	87.008
3604.82	0.86667	86.667
3602.89	0.86382	86.382
3600.96	0.86125	86.125
3599.03	0.85853	85.853
3597.11	0.85555	85.555
3595.18	0.85251	85.251
3593.25	0.8497	84.97
3591.32	0.84688	84.688
3589.39	0.84362	84.362
3587.46	0.84015	84.015
3585.53	0.83673	83.673
3583.6	0.83346	83.346
3581.68	0.83046	83.046
3579.75	0.82761	82.761
3577.82	0.82471	82.471
3575.89	0.82172	82.172
3573.96	0.81872	81.872
3572.03	0.81574	81.574
3570.1	0.81275	81.275
3568.17	0.80972	80.972
3566.25	0.80658	80.658
3564.32	0.80339	80.339
3562.39	0.80054	80.054
3560.46	0.79811	79.811
3558.53	0.79576	79.576
3556.6	0.79343	79.343
3554.67	0.79115	79.115
3552.74	0.78885	78.885
3550.82	0.78648	78.648
3548.89	0.78404	78.404
3546.96	0.78144	78.144
3545.03	0.7786	77.86
3543.1	0.77562	77.562
3541.17	0.77289	77.289
3539.24	0.77041	77.041
3537.32	0.768	76.8
3535.39	0.76568	76.568
3533.46	0.76337	76.337
3531.53	0.76097	76.097
3529.6	0.7585	75.85
3527.67	0.75605	75.605
3525.74	0.75357	75.357
3523.81	0.75103	75.103
3521.89	0.7486	74.86
3519.96	0.74644	74.644
3518.03	0.7445	74.45
3516.1	0.74262	74.262
3514.17	0.74075	74.075
3512.24	0.73889	73.889
3510.31	0.73707	73.707
3508.38	0.73526	73.526
3506.46	0.73336	73.336
3504.53	0.73132	73.132
3502.6	0.72926	72.926
3500.67	0.72733	72.733
3498.74	0.72553	72.553
3496.81	0.72379	72.379
3494.88	0.72199	72.199
3492.95	0.72018	72.018
3491.03	0.71842	71.842
3489.1	0.71674	71.674
3487.17	0.71509	71.509
3485.24	0.7134	71.34
3483.31	0.71171	71.171
3481.38	0.71003	71.003
3479.45	0.70839	70.839
3477.52	0.70686	70.686
3475.6	0.70542	70.542
3473.67	0.70401	70.401
3471.74	0.70259	70.259
3469.81	0.70115	70.115
3467.88	0.69969	69.969
3465.95	0.69822	69.822
3464.02	0.69676	69.676
3462.09	0.69533	69.533
3460.17	0.6939	69.39
3458.24	0.6925	69.25
3456.31	0.69126	69.126
3454.38	0.6902	69.02
3452.45	0.6892	68.92
3450.52	0.68828	68.828
3448.59	0.68747	68.747
3446.66	0.6868	68.68
3444.74	0.68624	68.624
3442.81	0.68575	68.575
3440.88	0.68533	68.533
3438.95	0.68496	68.496
3437.02	0.68464	68.464
3435.09	0.68444	68.444
3433.16	0.68432	68.432
3431.23	0.68428	68.428
3429.31	0.68432	68.432
3427.38	0.68438	68.438
3425.45	0.68442	68.442
3423.52	0.68452	68.452
3421.59	0.68477	68.477
3419.66	0.68514	68.514
3417.73	0.68554	68.554
3415.8	0.68601	68.601
3413.88	0.68662	68.662
3411.95	0.68744	68.744
3410.02	0.6884	68.84
3408.09	0.68942	68.942
3406.16	0.69046	69.046
3404.23	0.69153	69.153
3402.3	0.6926	69.26
3400.37	0.69364	69.364
3398.45	0.69467	69.467
3396.52	0.69572	69.572
3394.59	0.69678	69.678
3392.66	0.69787	69.787
3390.73	0.699	69.9
3388.8	0.70025	70.025
3386.87	0.70159	70.159
3384.94	0.70298	70.298
3383.02	0.7044	70.44
3381.09	0.70586	70.586
3379.16	0.70737	70.737
3377.23	0.70894	70.894
3375.3	0.71055	71.055
3373.37	0.71219	71.219
3371.44	0.7139	71.39
3369.51	0.71568	71.568
3367.59	0.71753	71.753
3365.66	0.71941	71.941
3363.73	0.72127	72.127
3361.8	0.7231	72.31
3359.87	0.72494	72.494
3357.94	0.72683	72.683
3356.01	0.72876	72.876
3354.08	0.73071	73.071
3352.16	0.73263	73.263
3350.23	0.73451	73.451
3348.3	0.7364	73.64
3346.37	0.73837	73.837
3344.44	0.74043	74.043
3342.51	0.74254	74.254
3340.58	0.74465	74.465
3338.65	0.74674	74.674
3336.73	0.74881	74.881
3334.8	0.75085	75.085
3332.87	0.75283	75.283
3330.94	0.75477	75.477
3329.01	0.75676	75.676
3327.08	0.75885	75.885
3325.15	0.76099	76.099
3323.22	0.7631	76.31
3321.3	0.76513	76.513
3319.37	0.76711	76.711
3317.44	0.76908	76.908
3315.51	0.77104	77.104
3313.58	0.77301	77.301
3311.65	0.77494	77.494
3309.72	0.7768	77.68
3307.79	0.77857	77.857
3305.87	0.78023	78.023
3303.94	0.78183	78.183
3302.01	0.7834	78.34
3300.08	0.78491	78.491
3298.15	0.78634	78.634
3296.22	0.78768	78.768
3294.29	0.78897	78.897
3292.36	0.79025	79.025
3290.44	0.79154	79.154
3288.51	0.79282	79.282
3286.58	0.7941	79.41
3284.65	0.7954	79.54
3282.72	0.79673	79.673
3280.79	0.79806	79.806
3278.86	0.79937	79.937
3276.93	0.80065	80.065
3275.01	0.80193	80.193
3273.08	0.80324	80.324
3271.15	0.80459	80.459
3269.22	0.80599	80.599
3267.29	0.80743	80.743
3265.36	0.8089	80.89
3263.43	0.81037	81.037
3261.5	0.81182	81.182
3259.58	0.81324	81.324
3257.65	0.81465	81.465
3255.72	0.81609	81.609
3253.79	0.81757	81.757
3251.86	0.81909	81.909
3249.93	0.82067	82.067
3248	0.8223	82.23
3246.07	0.82397	82.397
3244.15	0.82562	82.562
3242.22	0.82722	82.722
3240.29	0.82881	82.881
3238.36	0.83039	83.039
3236.43	0.83196	83.196
3234.5	0.83353	83.353
3232.57	0.83511	83.511
3230.64	0.83671	83.671
3228.72	0.83832	83.832
3226.79	0.83994	83.994
3224.86	0.84157	84.157
3222.93	0.84323	84.323
3221	0.84488	84.488
3219.07	0.84653	84.653
3217.14	0.84817	84.817
3215.21	0.84981	84.981
3213.29	0.85145	85.145
3211.36	0.85314	85.314
3209.43	0.85487	85.487
3207.5	0.85662	85.662
3205.57	0.85835	85.835
3203.64	0.86007	86.007
3201.71	0.86178	86.178
3199.78	0.86346	86.346
3197.86	0.86513	86.513
3195.93	0.86681	86.681
3194	0.86852	86.852
3192.07	0.87021	87.021
3190.14	0.87189	87.189
3188.21	0.87356	87.356
3186.28	0.87521	87.521
3184.36	0.87686	87.686
3182.43	0.87851	87.851
3180.5	0.88014	88.014
3178.57	0.88173	88.173
3176.64	0.88329	88.329
3174.71	0.88487	88.487
3172.78	0.88649	88.649
3170.85	0.88815	88.815
3168.93	0.8898	88.98
3167	0.89141	89.141
3165.07	0.89299	89.299
3163.14	0.89453	89.453
3161.21	0.89608	89.608
3159.28	0.89766	89.766
3157.35	0.89923	89.923
3155.42	0.90073	90.073
3153.5	0.9022	90.22
3151.57	0.90367	90.367
3149.64	0.90514	90.514
3147.71	0.90654	90.654
3145.78	0.90787	90.787
3143.85	0.90914	90.914
3141.92	0.91039	91.039
3139.99	0.91164	91.164
3138.07	0.91291	91.291
3136.14	0.91419	91.419
3134.21	0.91546	91.546
3132.28	0.91672	91.672
3130.35	0.91802	91.802
3128.42	0.91938	91.938
3126.49	0.92072	92.072
3124.56	0.922	92.2
3122.64	0.92321	92.321
3120.71	0.92441	92.441
3118.78	0.9256	92.56
3116.85	0.92678	92.678
3114.92	0.92798	92.798
3112.99	0.92916	92.916
3111.06	0.9303	93.03
3109.13	0.9314	93.14
3107.21	0.93252	93.252
3105.28	0.93364	93.364
3103.35	0.93474	93.474
3101.42	0.9358	93.58
3099.49	0.93688	93.688
3097.56	0.93802	93.802
3095.63	0.9392	93.92
3093.7	0.94038	94.038
3091.78	0.94155	94.155
3089.85	0.94269	94.269
3087.92	0.94379	94.379
3085.99	0.94488	94.488
3084.06	0.94597	94.597
3082.13	0.94702	94.702
3080.2	0.94797	94.797
3078.27	0.94884	94.884
3076.35	0.94972	94.972
3074.42	0.9506	95.06
3072.49	0.95144	95.144
3070.56	0.95224	95.224
3068.63	0.95304	95.304
3066.7	0.95385	95.385
3064.77	0.95469	95.469
3062.84	0.95558	95.558
3060.92	0.9565	95.65
3058.99	0.95742	95.742
3057.06	0.95835	95.835
3055.13	0.95931	95.931
3053.2	0.96029	96.029
3051.27	0.96127	96.127
3049.34	0.9622	96.22
3047.41	0.96306	96.306
3045.49	0.96389	96.389
3043.56	0.9647	96.47
3041.63	0.96549	96.549
3039.7	0.96626	96.626
3037.77	0.96699	96.699
3035.84	0.96767	96.767
3033.91	0.96833	96.833
3031.98	0.96899	96.899
3030.06	0.96966	96.966
3028.13	0.97027	97.027
3026.2	0.97081	97.081
3024.27	0.9713	97.13
3022.34	0.97177	97.177
3020.41	0.97223	97.223
3018.48	0.97269	97.269
3016.55	0.97312	97.312
3014.63	0.97352	97.352
3012.7	0.97388	97.388
3010.77	0.97421	97.421
3008.84	0.97447	97.447
3006.91	0.97464	97.464
3004.98	0.97473	97.473
3003.05	0.97472	97.472
3001.12	0.97466	97.466
2999.2	0.97453	97.453
2997.27	0.97433	97.433
2995.34	0.97406	97.406
2993.41	0.97374	97.374
2991.48	0.97333	97.333
2989.55	0.97281	97.281
2987.62	0.97214	97.214
2985.69	0.97133	97.133
2983.77	0.97036	97.036
2981.84	0.96923	96.923
2979.91	0.96796	96.796
2977.98	0.9666	96.66
2976.05	0.96516	96.516
2974.12	0.96372	96.372
2972.19	0.96231	96.231
2970.26	0.96094	96.094
2968.34	0.95967	95.967
2966.41	0.95853	95.853
2964.48	0.95749	95.749
2962.55	0.95653	95.653
2960.62	0.95564	95.564
2958.69	0.95482	95.482
2956.76	0.95404	95.404
2954.83	0.95327	95.327
2952.91	0.95245	95.245
2950.98	0.95157	95.157
2949.05	0.95061	95.061
2947.12	0.94948	94.948
2945.19	0.94812	94.812
2943.26	0.9465	94.65
2941.33	0.94464	94.464
2939.4	0.94258	94.258
2937.48	0.94042	94.042
2935.55	0.93825	93.825
2933.62	0.93622	93.622
2931.69	0.93443	93.443
2929.76	0.93298	93.298
2927.83	0.93194	93.194
2925.9	0.93133	93.133
2923.97	0.93119	93.119
2922.05	0.93149	93.149
2920.12	0.93222	93.222
2918.19	0.93333	93.333
2916.26	0.93476	93.476
2914.33	0.93645	93.645
2912.4	0.93835	93.835
2910.47	0.94037	94.037
2908.54	0.94247	94.247
2906.62	0.94457	94.457
2904.69	0.94662	94.662
2902.76	0.94853	94.853
2900.83	0.95022	95.022
2898.9	0.95165	95.165
2896.97	0.95281	95.281
2895.04	0.95376	95.376
2893.11	0.95456	95.456
2891.19	0.95528	95.528
2889.26	0.95597	95.597
2887.33	0.95666	95.666
2885.4	0.95734	95.734
2883.47	0.95802	95.802
2881.54	0.95872	95.872
2879.61	0.95942	95.942
2877.68	0.96007	96.007
2875.76	0.9606	96.06
2873.83	0.96096	96.096
2871.9	0.96112	96.112
2869.97	0.96111	96.111
2868.04	0.96099	96.099
2866.11	0.96087	96.087
2864.18	0.96081	96.081
2862.25	0.96089	96.089
2860.33	0.96117	96.117
2858.4	0.96169	96.169
2856.47	0.96244	96.244
2854.54	0.96342	96.342
2852.61	0.9646	96.46
2850.68	0.96599	96.599
2848.75	0.96758	96.758
2846.82	0.96935	96.935
2844.9	0.97127	97.127
2842.97	0.97332	97.332
2841.04	0.97548	97.548
2839.11	0.9777	97.77
2837.18	0.97993	97.993
2835.25	0.98212	98.212
2833.32	0.98416	98.416
2831.4	0.98598	98.598
2829.47	0.98751	98.751
2827.54	0.98873	98.873
2825.61	0.98968	98.968
2823.68	0.99044	99.044
2821.75	0.9911	99.11
2819.82	0.99172	99.172
2817.89	0.99231	99.231
2815.97	0.99289	99.289
2814.04	0.99345	99.345
2812.11	0.99401	99.401
2810.18	0.99455	99.455
2808.25	0.99508	99.508
2806.32	0.99557	99.557
2804.39	0.99602	99.602
2802.46	0.99643	99.643
2800.54	0.9968	99.68
2798.61	0.99715	99.715
2796.68	0.99748	99.748
2794.75	0.99779	99.779
2792.82	0.99808	99.808
2790.89	0.99833	99.833
2788.96	0.99856	99.856
2787.03	0.99876	99.876
2785.11	0.99896	99.896
2783.18	0.99912	99.912
2781.25	0.99925	99.925
2779.32	0.99934	99.934
2777.39	0.99941	99.941
2775.46	0.99948	99.948
2773.53	0.99956	99.956
2771.6	0.99962	99.962
2769.68	0.99967	99.967
2767.75	0.99972	99.972
2765.82	0.99978	99.978
2763.89	0.99985	99.985
2761.96	0.99989	99.989
2760.03	0.9999	99.99
2758.1	0.99989	99.989
2756.17	0.99987	99.987
2754.25	0.99984	99.984
2752.32	0.99982	99.982
2750.39	0.9998	99.98
2748.46	0.99978	99.978
2746.53	0.99975	99.975
2744.6	0.99971	99.971
2742.67	0.99967	99.967
2740.74	0.99964	99.964
2738.82	0.9996	99.96
2736.89	0.99956	99.956
2734.96	0.99952	99.952
2733.03	0.99947	99.947
2731.1	0.99943	99.943
2729.17	0.9994	99.94
2727.24	0.99939	99.939
2725.31	0.99938	99.938
2723.39	0.99938	99.938
2721.46	0.99939	99.939
2719.53	0.99939	99.939
2717.6	0.99939	99.939
2715.67	0.9994	99.94
2713.74	0.99941	99.941
2711.81	0.99941	99.941
2709.88	0.99941	99.941
2707.96	0.99941	99.941
2706.03	0.99939	99.939
2704.1	0.99937	99.937
2702.17	0.99936	99.936
2700.24	0.99937	99.937
2698.31	0.99939	99.939
2696.38	0.99941	99.941
2694.45	0.99943	99.943
2692.53	0.99945	99.945
2690.6	0.99947	99.947
2688.67	0.99948	99.948
2686.74	0.9995	99.95
2684.81	0.99952	99.952
2682.88	0.99954	99.954
2680.95	0.99955	99.955
2679.02	0.99956	99.956
2677.1	0.99957	99.957
2675.17	0.99959	99.959
2673.24	0.9996	99.96
2671.31	0.99961	99.961
2669.38	0.99961	99.961
2667.45	0.99961	99.961
2665.52	0.99962	99.962
2663.59	0.99962	99.962
2661.67	0.99961	99.961
2659.74	0.99959	99.959
2657.81	0.99959	99.959
2655.88	0.99961	99.961
2653.95	0.99964	99.964
2652.02	0.99967	99.967
2650.09	0.99969	99.969
2648.16	0.99971	99.971
2646.24	0.99974	99.974
2644.31	0.99976	99.976
2642.38	0.99978	99.978
2640.45	0.99979	99.979
2638.52	0.9998	99.98
2636.59	0.9998	99.98
2634.66	0.9998	99.98
2632.73	0.9998	99.98
2630.81	0.9998	99.98
2628.88	0.9998	99.98
2626.95	0.99979	99.979
2625.02	0.99978	99.978
2623.09	0.99976	99.976
2621.16	0.99975	99.975
2619.23	0.99974	99.974
2617.3	0.99972	99.972
2615.38	0.9997	99.97
2613.45	0.9997	99.97
2611.52	0.9997	99.97
2609.59	0.99971	99.971
2607.66	0.99971	99.971
2605.73	0.99972	99.972
2603.8	0.99973	99.973
2601.87	0.99974	99.974
2599.95	0.99976	99.976
2598.02	0.99978	99.978
2596.09	0.9998	99.98
2594.16	0.99982	99.982
2592.23	0.99985	99.985
2590.3	0.99988	99.988
2588.37	0.99991	99.991
2586.44	0.99994	99.994
2584.52	0.99997	99.997
2582.59	0.99999	99.999
2580.66	1.00001	100.001
2578.73	1.00003	100.003
2576.8	1.00004	100.004
2574.87	1.00004	100.004
2572.94	1.00004	100.004
2571.01	1.00004	100.004
2569.09	1.00004	100.004
2567.16	1.00005	100.005
2565.23	1.00005	100.005
2563.3	1.00004	100.004
2561.37	1.00003	100.003
2559.44	1.00001	100.001
2557.51	1	100
2555.58	0.99999	99.999
2553.66	0.99998	99.998
2551.73	0.99997	99.997
2549.8	0.99995	99.995
2547.87	0.99994	99.994
2545.94	0.99993	99.993
2544.01	0.99992	99.992
2542.08	0.99991	99.991
2540.15	0.9999	99.99
2538.23	0.99988	99.988
2536.3	0.99986	99.986
2534.37	0.99985	99.985
2532.44	0.99983	99.983
2530.51	0.99981	99.981
2528.58	0.99978	99.978
2526.65	0.99975	99.975
2524.72	0.99973	99.973
2522.8	0.99971	99.971
2520.87	0.99969	99.969
2518.94	0.99968	99.968
2517.01	0.99966	99.966
2515.08	0.99965	99.965
2513.15	0.99965	99.965
2511.22	0.99966	99.966
2509.29	0.99967	99.967
2507.37	0.99968	99.968
2505.44	0.99969	99.969
2503.51	0.99971	99.971
2501.58	0.99974	99.974
2499.65	0.99979	99.979
2497.72	0.99983	99.983
2495.79	0.99986	99.986
2493.86	0.99989	99.989
2491.94	0.99992	99.992
2490.01	0.99995	99.995
2488.08	0.99999	99.999
2486.15	1.00001	100.001
2484.22	1.00003	100.003
2482.29	1.00003	100.003
2480.36	1.00003	100.003
2478.44	1.00003	100.003
2476.51	1.00005	100.005
2474.58	1.00005	100.005
2472.65	1.00005	100.005
2470.72	1.00004	100.004
2468.79	1.00003	100.003
2466.86	1.00002	100.002
2464.93	1.00002	100.002
2463.01	1.00001	100.001
2461.08	0.99999	99.999
2459.15	0.99997	99.997
2457.22	0.99996	99.996
2455.29	0.99996	99.996
2453.36	0.99995	99.995
2451.43	0.99994	99.994
2449.5	0.99992	99.992
2447.58	0.9999	99.99
2445.65	0.99989	99.989
2443.72	0.99989	99.989
2441.79	0.99988	99.988
2439.86	0.99987	99.987
2437.93	0.99985	99.985
2436	0.99985	99.985
2434.07	0.99985	99.985
2432.15	0.99987	99.987
2430.22	0.99989	99.989
2428.29	0.9999	99.99
2426.36	0.99991	99.991
2424.43	0.99993	99.993
2422.5	0.99996	99.996
2420.57	0.99999	99.999
2418.64	1.00001	100.001
2416.72	1.00003	100.003
2414.79	1.00004	100.004
2412.86	1.00005	100.005
2410.93	1.00007	100.007
2409	1.00008	100.008
2407.07	1.00008	100.008
2405.14	1.00008	100.008
2403.21	1.00007	100.007
2401.29	1.00006	100.006
2399.36	1.00005	100.005
2397.43	1.00004	100.004
2395.5	1.00002	100.002
2393.57	0.99999	99.999
2391.64	0.99996	99.996
2389.71	0.99994	99.994
2387.78	0.99992	99.992
2385.86	0.9999	99.99
2383.93	0.99989	99.989
2382	0.99987	99.987
2380.07	0.99986	99.986
2378.14	0.99986	99.986
2376.21	0.99985	99.985
2374.28	0.99985	99.985
2372.35	0.99984	99.984
2370.43	0.99985	99.985
2368.5	0.99985	99.985
2366.57	0.99986	99.986
2364.64	0.99987	99.987
2362.71	0.99988	99.988
2360.78	0.99989	99.989
2358.85	0.9999	99.99
2356.92	0.99991	99.991
2355	0.99992	99.992
2353.07	0.99992	99.992
2351.14	0.99992	99.992
2349.21	0.99993	99.993
2347.28	0.99992	99.992
2345.35	0.99992	99.992
2343.42	0.99992	99.992
2341.49	0.99991	99.991
2339.57	0.99991	99.991
2337.64	0.9999	99.99
2335.71	0.99989	99.989
2333.78	0.99988	99.988
2331.85	0.99986	99.986
2329.92	0.99985	99.985
2327.99	0.99984	99.984
2326.06	0.99982	99.982
2324.14	0.9998	99.98
2322.21	0.99978	99.978
2320.28	0.99976	99.976
2318.35	0.99974	99.974
2316.42	0.99971	99.971
2314.49	0.99969	99.969
2312.56	0.99966	99.966
2310.63	0.99963	99.963
2308.71	0.99957	99.957
2306.78	0.99951	99.951
2304.85	0.99948	99.948
2302.92	0.99946	99.946
2300.99	0.99946	99.946
2299.06	0.99946	99.946
2297.13	0.99946	99.946
2295.2	0.99945	99.945
2293.28	0.99946	99.946
2291.35	0.99946	99.946
2289.42	0.99947	99.947
2287.49	0.99947	99.947
2285.56	0.99947	99.947
2283.63	0.99946	99.946
2281.7	0.99946	99.946
2279.77	0.99946	99.946
2277.85	0.99946	99.946
2275.92	0.99947	99.947
2273.99	0.99947	99.947
2272.06	0.99948	99.948
2270.13	0.9995	99.95
2268.2	0.99951	99.951
2266.27	0.99952	99.952
2264.34	0.99953	99.953
2262.42	0.99954	99.954
2260.49	0.99958	99.958
2258.56	0.99965	99.965
2256.63	0.99971	99.971
2254.7	0.99977	99.977
2252.77	0.99982	99.982
2250.84	0.99987	99.987
2248.91	0.99991	99.991
2246.99	0.99995	99.995
2245.06	0.99998	99.998
2243.13	0.99999	99.999
2241.2	1	100
2239.27	1	100
2237.34	1	100
2235.41	1	100
2233.48	1	100
2231.56	0.99999	99.999
2229.63	0.99998	99.998
2227.7	0.99997	99.997
2225.77	0.99996	99.996
2223.84	0.99995	99.995
2221.91	0.99994	99.994
2219.98	0.99993	99.993
2218.05	0.99992	99.992
2216.13	0.99992	99.992
2214.2	0.99991	99.991
2212.27	0.99991	99.991
2210.34	0.9999	99.99
2208.41	0.9999	99.99
2206.48	0.99991	99.991
2204.55	0.99991	99.991
2202.62	0.99991	99.991
2200.7	0.99991	99.991
2198.77	0.99992	99.992
2196.84	0.99993	99.993
2194.91	0.99994	99.994
2192.98	0.99995	99.995
2191.05	0.99996	99.996
2189.12	0.99997	99.997
2187.19	0.99997	99.997
2185.27	0.99998	99.998
2183.34	0.99997	99.997
2181.41	0.99996	99.996
2179.48	0.99995	99.995
2177.55	0.99993	99.993
2175.62	0.99991	99.991
2173.69	0.99989	99.989
2171.76	0.99986	99.986
2169.84	0.99983	99.983
2167.91	0.9998	99.98
2165.98	0.99977	99.977
2164.05	0.99974	99.974
2162.12	0.99971	99.971
2160.19	0.99967	99.967
2158.26	0.99964	99.964
2156.33	0.99961	99.961
2154.41	0.99959	99.959
2152.48	0.99957	99.957
2150.55	0.99955	99.955
2148.62	0.99952	99.952
2146.69	0.9995	99.95
2144.76	0.9995	99.95
2142.83	0.99951	99.951
2140.9	0.99951	99.951
2138.98	0.99949	99.949
2137.05	0.99946	99.946
2135.12	0.99944	99.944
2133.19	0.99944	99.944
2131.26	0.99943	99.943
2129.33	0.99941	99.941
2127.4	0.99937	99.937
2125.47	0.99932	99.932
2123.55	0.9993	99.93
2121.62	0.99929	99.929
2119.69	0.99927	99.927
2117.76	0.99922	99.922
2115.83	0.99916	99.916
2113.9	0.9991	99.91
2111.97	0.99906	99.906
2110.05	0.99902	99.902
2108.12	0.99898	99.898
2106.19	0.99891	99.891
2104.26	0.99884	99.884
2102.33	0.99879	99.879
2100.4	0.99877	99.877
2098.47	0.99875	99.875
2096.54	0.9987	99.87
2094.62	0.99864	99.864
2092.69	0.99858	99.858
2090.76	0.99856	99.856
2088.83	0.99857	99.857
2086.9	0.99856	99.856
2084.97	0.99853	99.853
2083.04	0.9985	99.85
2081.11	0.99849	99.849
2079.19	0.99852	99.852
2077.26	0.99858	99.858
2075.33	0.99864	99.864
2073.4	0.99867	99.867
2071.47	0.99869	99.869
2069.54	0.99872	99.872
2067.61	0.99878	99.878
2065.68	0.99883	99.883
2063.76	0.99886	99.886
2061.83	0.99886	99.886
2059.9	0.99887	99.887
2057.97	0.99889	99.889
2056.04	0.99894	99.894
2054.11	0.99901	99.901
2052.18	0.99913	99.913
2050.25	0.99927	99.927
2048.33	0.99932	99.932
2046.4	0.9992	99.92
2044.47	0.99896	99.896
2042.54	0.99862	99.862
2040.61	0.99821	99.821
2038.68	0.99779	99.779
2036.75	0.99744	99.744
2034.82	0.9972	99.72
2032.9	0.99703	99.703
2030.97	0.9969	99.69
2029.04	0.99681	99.681
2027.11	0.99677	99.677
2025.18	0.99679	99.679
2023.25	0.99688	99.688
2021.32	0.99704	99.704
2019.39	0.99725	99.725
2017.47	0.99751	99.751
2015.54	0.99779	99.779
2013.61	0.99808	99.808
2011.68	0.99841	99.841
2009.75	0.99879	99.879
2007.82	0.9992	99.92
2005.89	0.99959	99.959
2003.96	0.99985	99.985
2002.04	0.9999	99.99
2000.11	0.99982	99.982
1998.18	0.99973	99.973
1996.25	0.99964	99.964
1994.32	0.99957	99.957
1992.39	0.99956	99.956
1990.46	0.99956	99.956
1988.53	0.99951	99.951
1986.61	0.99948	99.948
1984.68	0.99946	99.946
1982.75	0.99946	99.946
1980.82	0.99947	99.947
1978.89	0.99948	99.948
1976.96	0.99948	99.948
1975.03	0.99948	99.948
1973.1	0.99951	99.951
1971.18	0.99951	99.951
1969.25	0.99948	99.948
1967.32	0.99942	99.942
1965.39	0.9993	99.93
1963.46	0.99916	99.916
1961.53	0.99908	99.908
1959.6	0.99905	99.905
1957.67	0.99902	99.902
1955.75	0.99899	99.899
1953.82	0.99896	99.896
1951.89	0.99895	99.895
1949.96	0.99899	99.899
1948.03	0.99905	99.905
1946.1	0.99902	99.902
1944.17	0.99891	99.891
1942.24	0.99881	99.881
1940.32	0.99871	99.871
1938.39	0.99864	99.864
1936.46	0.99866	99.866
1934.53	0.99871	99.871
1932.6	0.99871	99.871
1930.67	0.99867	99.867
1928.74	0.99867	99.867
1926.81	0.9987	99.87
1924.89	0.99873	99.873
1922.96	0.99873	99.873
1921.03	0.9987	99.87
1919.1	0.99862	99.862
1917.17	0.99859	99.859
1915.24	0.99866	99.866
1913.31	0.9987	99.87
1911.38	0.99863	99.863
1909.46	0.99858	99.858
1907.53	0.9986	99.86
1905.6	0.99864	99.864
1903.67	0.9987	99.87
1901.74	0.99871	99.871
1899.81	0.99863	99.863
1897.88	0.99858	99.858
1895.95	0.99861	99.861
1894.03	0.99868	99.868
1892.1	0.99865	99.865
1890.17	0.99845	99.845
1888.24	0.99823	99.823
1886.31	0.99807	99.807
1884.38	0.99797	99.797
1882.45	0.99793	99.793
1880.52	0.99788	99.788
1878.6	0.99782	99.782
1876.67	0.99778	99.778
1874.74	0.99775	99.775
1872.81	0.99775	99.775
1870.88	0.99779	99.779
1868.95	0.99778	99.778
1867.02	0.99751	99.751
1865.09	0.99717	99.717
1863.17	0.99707	99.707
1861.24	0.9971	99.71
1859.31	0.99713	99.713
1857.38	0.99721	99.721
1855.45	0.99735	99.735
1853.52	0.99741	99.741
1851.59	0.99735	99.735
1849.66	0.99731	99.731
1847.74	0.99716	99.716
1845.81	0.99686	99.686
1843.88	0.99668	99.668
1841.95	0.99678	99.678
1840.02	0.99693	99.693
1838.09	0.99705	99.705
1836.16	0.99715	99.715
1834.23	0.99716	99.716
1832.31	0.99709	99.709
1830.38	0.99702	99.702
1828.45	0.99703	99.703
1826.52	0.99702	99.702
1824.59	0.99681	99.681
1822.66	0.99627	99.627
1820.73	0.99562	99.562
1818.8	0.99518	99.518
1816.88	0.99481	99.481
1814.95	0.99411	99.411
1813.02	0.99319	99.319
1811.09	0.99235	99.235
1809.16	0.99145	99.145
1807.23	0.99035	99.035
1805.3	0.98917	98.917
1803.37	0.98799	98.799
1801.45	0.98674	98.674
1799.52	0.98553	98.553
1797.59	0.98434	98.434
1795.66	0.98288	98.288
1793.73	0.98119	98.119
1791.8	0.97953	97.953
1789.87	0.9779	97.79
1787.94	0.97631	97.631
1786.02	0.97478	97.478
1784.09	0.97329	97.329
1782.16	0.97184	97.184
1780.23	0.97037	97.037
1778.3	0.96883	96.883
1776.37	0.96739	96.739
1774.44	0.96605	96.605
1772.52	0.96451	96.451
1770.59	0.96271	96.271
1768.66	0.96083	96.083
1766.73	0.95911	95.911
1764.8	0.95744	95.744
1762.87	0.95558	95.558
1760.94	0.95359	95.359
1759.01	0.95154	95.154
1757.09	0.94913	94.913
1755.16	0.94639	94.639
1753.23	0.94363	94.363
1751.3	0.94079	94.079
1749.37	0.93787	93.787
1747.44	0.93506	93.506
1745.51	0.93248	93.248
1743.58	0.93005	93.005
1741.66	0.92757	92.757
1739.73	0.92469	92.469
1737.8	0.92165	92.165
1735.87	0.91886	91.886
1733.94	0.91629	91.629
1732.01	0.91388	91.388
1730.08	0.91147	91.147
1728.15	0.90886	90.886
1726.23	0.9062	90.62
1724.3	0.90366	90.366
1722.37	0.90102	90.102
1720.44	0.8983	89.83
1718.51	0.89559	89.559
1716.58	0.89312	89.312
1714.65	0.89104	89.104
1712.72	0.88906	88.906
1710.8	0.88702	88.702
1708.87	0.88516	88.516
1706.94	0.88334	88.334
1705.01	0.88157	88.157
1703.08	0.88009	88.009
1701.15	0.87877	87.877
1699.22	0.87742	87.742
1697.29	0.87591	87.591
1695.37	0.87419	87.419
1693.44	0.8722	87.22
1691.51	0.87022	87.022
1689.58	0.86849	86.849
1687.65	0.86678	86.678
1685.72	0.8648	86.48
1683.79	0.8625	86.25
1681.86	0.86011	86.011
1679.94	0.85778	85.778
1678.01	0.85519	85.519
1676.08	0.85188	85.188
1674.15	0.84859	84.859
1672.22	0.84575	84.575
1670.29	0.84304	84.304
1668.36	0.8402	84.02
1666.43	0.83737	83.737
1664.51	0.83463	83.463
1662.58	0.83187	83.187
1660.65	0.82895	82.895
1658.72	0.82596	82.596
1656.79	0.82316	82.316
1654.86	0.82064	82.064
1652.93	0.81826	81.826
1651	0.81593	81.593
1649.08	0.81376	81.376
1647.15	0.81162	81.162
1645.22	0.80961	80.961
1643.29	0.80815	80.815
1641.36	0.80699	80.699
1639.43	0.80572	80.572
1637.5	0.80468	80.468
1635.57	0.80422	80.422
1633.65	0.80403	80.403
1631.72	0.80381	80.381
1629.79	0.80361	80.361
1627.86	0.80413	80.413
1625.93	0.80518	80.518
1624	0.80629	80.629
1622.07	0.80777	80.777
1620.14	0.80984	80.984
1618.22	0.81214	81.214
1616.29	0.8145	81.45
1614.36	0.81689	81.689
1612.43	0.81937	81.937
1610.5	0.82239	82.239
1608.57	0.82587	82.587
1606.64	0.82942	82.942
1604.71	0.833	83.3
1602.79	0.83675	83.675
1600.86	0.84051	84.051
1598.93	0.84401	84.401
1597	0.84765	84.765
1595.07	0.85146	85.146
1593.14	0.85506	85.506
1591.21	0.85869	85.869
1589.28	0.86253	86.253
1587.36	0.86637	86.637
1585.43	0.87025	87.025
1583.5	0.87408	87.408
1581.57	0.87705	87.705
1579.64	0.87968	87.968
1577.71	0.88258	88.258
1575.78	0.88565	88.565
1573.85	0.8887	88.87
1571.93	0.89164	89.164
1570	0.89463	89.463
1568.07	0.89765	89.765
1566.14	0.90048	90.048
1564.21	0.90276	90.276
1562.28	0.90451	90.451
1560.35	0.90655	90.655
1558.42	0.90893	90.893
1556.5	0.91118	91.118
1554.57	0.91312	91.312
1552.64	0.91507	91.507
1550.71	0.91736	91.736
1548.78	0.91967	91.967
1546.85	0.92164	92.164
1544.92	0.92336	92.336
1542.99	0.92508	92.508
1541.07	0.92671	92.671
1539.14	0.92799	92.799
1537.21	0.92871	92.871
1535.28	0.92896	92.896
1533.35	0.92975	92.975
1531.42	0.93056	93.056
1529.49	0.93025	93.025
1527.56	0.92976	92.976
1525.64	0.92968	92.968
1523.71	0.92987	92.987
1521.78	0.92985	92.985
1519.85	0.92936	92.936
1517.92	0.9288	92.88
1515.99	0.92896	92.896
1514.06	0.93006	93.006
1512.13	0.9311	93.11
1510.21	0.93194	93.194
1508.28	0.93318	93.318
1506.35	0.93488	93.488
1504.42	0.9366	93.66
1502.49	0.93827	93.827
1500.56	0.93998	93.998
1498.63	0.94161	94.161
1496.7	0.94302	94.302
1494.78	0.94416	94.416
1492.85	0.9451	94.51
1490.92	0.94596	94.596
1488.99	0.94642	94.642
1487.06	0.9461	94.61
1485.13	0.94499	94.499
1483.2	0.94346	94.346
1481.27	0.94229	94.229
1479.35	0.94069	94.069
1477.42	0.93862	93.862
1475.49	0.93629	93.629
1473.56	0.93387	93.387
1471.63	0.93154	93.154
1469.7	0.92918	92.918
1467.77	0.92665	92.665
1465.84	0.92406	92.406
1463.92	0.92187	92.187
1461.99	0.92013	92.013
1460.06	0.9184	91.84
1458.13	0.91661	91.661
1456.2	0.9151	91.51
1454.27	0.91389	91.389
1452.34	0.91277	91.277
1450.41	0.91175	91.175
1448.49	0.91102	91.102
1446.56	0.91069	91.069
1444.63	0.91051	91.051
1442.7	0.91016	91.016
1440.77	0.90958	90.958
1438.84	0.90912	90.912
1436.91	0.90872	90.872
1434.98	0.90812	90.812
1433.06	0.90747	90.747
1431.13	0.90729	90.729
1429.2	0.90727	90.727
1427.27	0.9071	90.71
1425.34	0.90686	90.686
1423.41	0.90669	90.669
1421.48	0.90659	90.659
1419.55	0.90641	90.641
1417.63	0.90605	90.605
1415.7	0.90558	90.558
1413.77	0.90513	90.513
1411.84	0.90491	90.491
1409.91	0.90494	90.494
1407.98	0.90506	90.506
1406.05	0.90524	90.524
1404.13	0.90551	90.551
1402.2	0.90584	90.584
1400.27	0.90621	90.621
1398.34	0.90659	90.659
1396.41	0.90684	90.684
1394.48	0.90713	90.713
1392.55	0.90775	90.775
1390.62	0.90856	90.856
1388.7	0.90946	90.946
1386.77	0.91038	91.038
1384.84	0.91118	91.118
1382.91	0.91192	91.192
1380.98	0.91274	91.274
1379.05	0.9137	91.37
1377.12	0.91467	91.467
1375.19	0.91561	91.561
1373.27	0.91657	91.657
1371.34	0.91764	91.764
1369.41	0.91899	91.899
1367.48	0.92065	92.065
1365.55	0.92246	92.246
1363.62	0.92426	92.426
1361.69	0.92596	92.596
1359.76	0.92754	92.754
1357.84	0.92903	92.903
1355.91	0.93046	93.046
1353.98	0.93178	93.178
1352.05	0.93286	93.286
1350.12	0.93368	93.368
1348.19	0.93434	93.434
1346.26	0.9348	93.48
1344.33	0.935	93.5
1342.41	0.93489	93.489
1340.48	0.93433	93.433
1338.55	0.93337	93.337
1336.62	0.93222	93.222
1334.69	0.93094	93.094
1332.76	0.92954	92.954
1330.83	0.92815	92.815
1328.9	0.92687	92.687
1326.98	0.92576	92.576
1325.05	0.92488	92.488
1323.12	0.92431	92.431
1321.19	0.92407	92.407
1319.26	0.9241	92.41
1317.33	0.92433	92.433
1315.4	0.92476	92.476
1313.47	0.92554	92.554
1311.55	0.92665	92.665
1309.62	0.92798	92.798
1307.69	0.92945	92.945
1305.76	0.931	93.1
1303.83	0.93257	93.257
1301.9	0.93409	93.409
1299.97	0.93549	93.549
1298.04	0.93667	93.667
1296.12	0.93756	93.756
1294.19	0.93811	93.811
1292.26	0.93835	93.835
1290.33	0.93829	93.829
1288.4	0.93801	93.801
1286.47	0.9376	93.76
1284.54	0.93709	93.709
1282.61	0.93648	93.648
1280.69	0.9358	93.58
1278.76	0.93505	93.505
1276.83	0.93429	93.429
1274.9	0.93355	93.355
1272.97	0.93286	93.286
1271.04	0.93223	93.223
1269.11	0.93167	93.167
1267.18	0.93115	93.115
1265.26	0.93063	93.063
1263.33	0.93014	93.014
1261.4	0.92968	92.968
1259.47	0.92922	92.922
1257.54	0.92872	92.872
1255.61	0.92816	92.816
1253.68	0.92753	92.753
1251.75	0.92684	92.684
1249.83	0.92607	92.607
1247.9	0.92521	92.521
1245.97	0.92426	92.426
1244.04	0.92324	92.324
1242.11	0.92217	92.217
1240.18	0.92107	92.107
1238.25	0.91998	91.998
1236.32	0.9189	91.89
1234.4	0.91788	91.788
1232.47	0.91691	91.691
1230.54	0.91603	91.603
1228.61	0.91523	91.523
1226.68	0.91449	91.449
1224.75	0.91376	91.376
1222.82	0.91302	91.302
1220.89	0.91224	91.224
1218.97	0.91146	91.146
1217.04	0.91071	91.071
1215.11	0.91001	91.001
1213.18	0.90936	90.936
1211.25	0.90874	90.874
1209.32	0.90816	90.816
1207.39	0.90761	90.761
1205.46	0.90709	90.709
1203.54	0.90658	90.658
1201.61	0.90608	90.608
1199.68	0.90556	90.556
1197.75	0.90496	90.496
1195.82	0.90423	90.423
1193.89	0.9033	90.33
1191.96	0.90211	90.211
1190.03	0.90057	90.057
1188.11	0.89859	89.859
1186.18	0.8961	89.61
1184.25	0.89307	89.307
1182.32	0.88946	88.946
1180.39	0.88527	88.527
1178.46	0.88049	88.049
1176.53	0.87516	87.516
1174.6	0.86935	86.935
1172.68	0.8632	86.32
1170.75	0.85685	85.685
1168.82	0.85045	85.045
1166.89	0.8441	84.41
1164.96	0.83792	83.792
1163.03	0.83201	83.201
1161.1	0.82648	82.648
1159.17	0.8214	82.14
1157.25	0.81681	81.681
1155.32	0.81269	81.269
1153.39	0.809	80.9
1151.46	0.80566	80.566
1149.53	0.80258	80.258
1147.6	0.79965	79.965
1145.67	0.79677	79.677
1143.74	0.79386	79.386
1141.82	0.79084	79.084
1139.89	0.78772	78.772
1137.96	0.78447	78.447
1136.03	0.7811	78.11
1134.1	0.77755	77.755
1132.17	0.77381	77.381
1130.24	0.76991	76.991
1128.31	0.76594	76.594
1126.39	0.762	76.2
1124.46	0.75819	75.819
1122.53	0.75462	75.462
1120.6	0.7514	75.14
1118.67	0.74863	74.863
1116.74	0.74644	74.644
1114.81	0.7449	74.49
1112.88	0.74404	74.404
1110.96	0.74386	74.386
1109.03	0.74435	74.435
1107.1	0.7455	74.55
1105.17	0.74727	74.727
1103.24	0.7496	74.96
1101.31	0.75241	75.241
1099.38	0.75557	75.557
1097.45	0.75895	75.895
1095.53	0.76248	76.248
1093.6	0.76607	76.607
1091.67	0.7696	76.96
1089.74	0.77296	77.296
1087.81	0.77603	77.603
1085.88	0.77875	77.875
1083.95	0.78106	78.106
1082.02	0.78293	78.293
1080.1	0.78439	78.439
1078.17	0.78544	78.544
1076.24	0.78613	78.613
1074.31	0.78652	78.652
1072.38	0.78671	78.671
1070.45	0.78679	78.679
1068.52	0.78687	78.687
1066.59	0.78705	78.705
1064.67	0.78744	78.744
1062.74	0.78812	78.812
1060.81	0.78912	78.912
1058.88	0.7904	79.04
1056.95	0.79189	79.189
1055.02	0.79351	79.351
1053.09	0.7952	79.52
1051.17	0.79694	79.694
1049.24	0.79875	79.875
1047.31	0.80061	80.061
1045.38	0.80254	80.254
1043.45	0.80452	80.452
1041.52	0.80653	80.653
1039.59	0.80857	80.857
1037.66	0.81065	81.065
1035.74	0.81281	81.281
1033.81	0.81509	81.509
1031.88	0.8175	81.75
1029.95	0.82005	82.005
1028.02	0.82279	82.279
1026.09	0.82575	82.575
1024.16	0.82898	82.898
1022.23	0.8325	83.25
1020.31	0.83628	83.628
1018.38	0.84029	84.029
1016.45	0.84444	84.444
1014.52	0.84864	84.864
1012.59	0.85284	85.284
1010.66	0.85699	85.699
1008.73	0.8611	86.11
1006.8	0.86516	86.516
1004.88	0.86921	86.921
1002.95	0.87332	87.332
1001.02	0.87756	87.756
999.089	0.88197	88.197
997.16	0.88653	88.653
995.231	0.89121	89.121
993.303	0.896	89.6
991.374	0.9009	90.09
989.445	0.90593	90.593
987.517	0.91105	91.105
985.588	0.91619	91.619
983.659	0.92127	92.127
981.73	0.92627	92.627
979.802	0.93118	93.118
977.873	0.93599	93.599
975.944	0.94067	94.067
974.015	0.94515	94.515
972.087	0.94937	94.937
970.158	0.95332	95.332
968.229	0.957	95.7
966.3	0.96045	96.045
964.372	0.96365	96.365
962.443	0.9666	96.66
960.514	0.96933	96.933
958.585	0.97188	97.188
956.657	0.97433	97.433
954.728	0.97671	97.671
952.799	0.97897	97.897
950.87	0.98106	98.106
948.942	0.98296	98.296
947.013	0.9847	98.47
945.084	0.98633	98.633
943.155	0.98785	98.785
941.227	0.98922	98.922
939.298	0.99043	99.043
937.369	0.99148	99.148
935.44	0.99242	99.242
933.512	0.99329	99.329
931.583	0.99409	99.409
929.654	0.9948	99.48
927.725	0.99539	99.539
925.797	0.99586	99.586
923.868	0.99626	99.626
921.939	0.9966	99.66
920.011	0.99687	99.687
918.082	0.99702	99.702
916.153	0.99705	99.705
914.224	0.99698	99.698
912.296	0.99684	99.684
910.367	0.9967	99.67
908.438	0.99656	99.656
906.509	0.99643	99.643
904.581	0.99631	99.631
902.652	0.99622	99.622
900.723	0.99619	99.619
898.794	0.99623	99.623
896.866	0.99631	99.631
894.937	0.9964	99.64
893.008	0.99651	99.651
891.079	0.99663	99.663
889.151	0.9968	99.68
887.222	0.99702	99.702
885.293	0.99728	99.728
883.364	0.99755	99.755
881.436	0.99783	99.783
879.507	0.99811	99.811
877.578	0.99837	99.837
875.649	0.9986	99.86
873.721	0.9988	99.88
871.792	0.99896	99.896
869.863	0.99911	99.911
867.934	0.99927	99.927
866.006	0.99945	99.945
864.077	0.99967	99.967
862.148	0.99988	99.988
860.219	1.00006	100.006
858.291	1.00018	100.018
856.362	1.00026	100.026
854.433	1.00028	100.028
852.504	1.0002	100.02
850.576	1.00004	100.004
848.647	0.99983	99.983
846.718	0.99957	99.957
844.79	0.99927	99.927
842.861	0.99896	99.896
840.932	0.99861	99.861
839.003	0.99823	99.823
837.075	0.99779	99.779
835.146	0.9973	99.73
833.217	0.99677	99.677
831.288	0.9962	99.62
829.36	0.99559	99.559
827.431	0.99494	99.494
825.502	0.99426	99.426
823.573	0.99354	99.354
821.645	0.99276	99.276
819.716	0.99193	99.193
817.787	0.99104	99.104
815.858	0.9901	99.01
813.93	0.98911	98.911
812.001	0.98811	98.811
810.072	0.98711	98.711
808.143	0.98612	98.612
806.215	0.98509	98.509
804.286	0.984	98.4
802.357	0.98281	98.281
800.428	0.98152	98.152
798.5	0.98017	98.017
796.571	0.97884	97.884
794.642	0.97757	97.757
792.713	0.97639	97.639
790.785	0.97533	97.533
788.856	0.97439	97.439
786.927	0.97358	97.358
784.998	0.97292	97.292
783.07	0.97237	97.237
781.141	0.97192	97.192
779.212	0.97155	97.155
777.284	0.97126	97.126
775.355	0.97102	97.102
773.426	0.97084	97.084
771.497	0.97073	97.073
769.569	0.97067	97.067
767.64	0.97063	97.063
765.711	0.97059	97.059
763.782	0.97051	97.051
761.854	0.97036	97.036
759.925	0.97007	97.007
757.996	0.96965	96.965
756.067	0.96912	96.912
754.139	0.96852	96.852
752.21	0.96792	96.792
750.281	0.96736	96.736
748.352	0.96685	96.685
746.424	0.9664	96.64
744.495	0.96601	96.601
742.566	0.9656	96.56
740.637	0.96516	96.516
738.709	0.96473	96.473
736.78	0.96432	96.432
734.851	0.96391	96.391
732.922	0.96348	96.348
730.994	0.96304	96.304
729.065	0.96258	96.258
727.136	0.96213	96.213
725.207	0.96166	96.166
723.279	0.96118	96.118
721.35	0.96066	96.066
719.421	0.96009	96.009
717.492	0.95948	95.948
715.564	0.95884	95.884
713.635	0.95818	95.818
711.706	0.95749	95.749
709.778	0.95676	95.676
707.849	0.95601	95.601
705.92	0.95527	95.527
703.991	0.95452	95.452
702.063	0.95375	95.375
700.134	0.95296	95.296
698.205	0.95211	95.211
696.276	0.95121	95.121
694.348	0.9504	95.04
692.419	0.94959	94.959
690.49	0.94832	94.832
688.561	0.94669	94.669
686.633	0.94504	94.504
684.704	0.94349	94.349
682.775	0.94198	94.198
680.846	0.94046	94.046
678.918	0.93893	93.893
676.989	0.93741	93.741
675.06	0.93593	93.593
673.131	0.9345	93.45
671.203	0.93307	93.307
669.274	0.93162	93.162
667.345	0.93014	93.014
665.416	0.92866	92.866
663.488	0.92719	92.719
661.559	0.92574	92.574
659.63	0.92431	92.431
657.701	0.92293	92.293
655.773	0.92165	92.165
653.844	0.92058	92.058
651.915	0.91977	91.977
649.986	0.91922	91.922
648.058	0.9188	91.88
646.129	0.91826	91.826
644.2	0.91762	91.762
642.271	0.91733	91.733
640.343	0.91738	91.738
638.414	0.91737	91.737
636.485	0.91718	91.718
634.557	0.91691	91.691
632.628	0.91673	91.673
630.699	0.91671	91.671
628.77	0.91682	91.682
626.842	0.91696	91.696
624.913	0.91707	91.707
622.984	0.91718	91.718
621.055	0.91733	91.733
619.127	0.91754	91.754
617.198	0.91777	91.777
615.269	0.91798	91.798
613.34	0.91819	91.819
611.412	0.91854	91.854
609.483	0.91916	91.916
607.554	0.92006	92.006
605.625	0.92115	92.115
603.697	0.92229	92.229
601.768	0.92344	92.344
599.839	0.92459	92.459
597.91	0.92571	92.571
595.982	0.92664	92.664
594.053	0.92721	92.721
592.124	0.9274	92.74
590.195	0.92739	92.739
588.267	0.92734	92.734
586.338	0.92729	92.729
584.409	0.92716	92.716
582.48	0.92688	92.688
580.552	0.92647	92.647
578.623	0.92601	92.601
576.694	0.92557	92.557
574.765	0.92517	92.517
572.837	0.9248	92.48
570.908	0.9244	92.44
568.979	0.92401	92.401
567.051	0.92374	92.374
565.122	0.92369	92.369
563.193	0.92381	92.381
561.264	0.92398	92.398
559.336	0.92411	92.411
557.407	0.92418	92.418
555.478	0.9242	92.42
553.549	0.92413	92.413
551.621	0.92391	92.391
549.692	0.92347	92.347
547.763	0.92279	92.279
545.834	0.92196	92.196
543.906	0.92114	92.114
541.977	0.92037	92.037
540.048	0.9196	91.96
538.119	0.91885	91.885
536.191	0.91825	91.825
534.262	0.9179	91.79
532.333	0.91785	91.785
530.404	0.91813	91.813
528.476	0.91879	91.879
526.547	0.91977	91.977
524.618	0.92102	92.102
522.689	0.92259	92.259
520.761	0.92448	92.448
518.832	0.92656	92.656
516.903	0.92865	92.865
514.974	0.93064	93.064
513.046	0.93245	93.245
511.117	0.934	93.4
509.188	0.93519	93.519
507.259	0.9359	93.59
505.331	0.93607	93.607
503.402	0.93576	93.576
501.473	0.9351	93.51
499.544	0.93421	93.421
497.616	0.93315	93.315
495.687	0.93192	93.192
493.758	0.9306	93.06
491.83	0.92934	92.934
489.901	0.92823	92.823
487.972	0.92733	92.733
486.043	0.92671	92.671
484.115	0.92643	92.643
482.186	0.92653	92.653
480.257	0.92693	92.693
478.328	0.92765	92.765
476.4	0.9288	92.88
474.471	0.93033	93.033
472.542	0.93216	93.216
470.613	0.93425	93.425
468.685	0.93655	93.655
466.756	0.93893	93.893
464.827	0.9413	94.13
462.898	0.94359	94.359
460.97	0.94573	94.573
459.041	0.9477	94.77
457.112	0.94954	94.954
455.183	0.95128	95.128
453.255	0.95291	95.291
451.326	0.95445	95.445
449.397	0.95596	95.596
447.468	0.95749	95.749
445.54	0.95903	95.903
443.611	0.96057	96.057
441.682	0.96202	96.202
439.753	0.96341	96.341
437.825	0.96491	96.491
435.896	0.96653	96.653
433.967	0.9682	96.82
432.038	0.97	97
430.11	0.97199	97.199
428.181	0.97421	97.421
426.252	0.97661	97.661
424.324	0.97913	97.913
422.395	0.98164	98.164
420.466	0.98164	98.164
418.537	0.98164	98.164
416.609	0.98164	98.164
414.68	0.98164	98.164
412.751	0.98164	98.164
410.822	0.98164	98.164
408.894	0.98164	98.164
406.965	0.98164	98.164
405.036	0.98164	98.164
403.107	0.98164	98.164
401.179	0.98164	98.164
399.25	0.98164	98.164
