# Supplementary material for: Removal of toxic metals from aqueous solution by biochars derived from long-root Eichhornia crassipes
Source: R Soc Open Sci. 2018 Oct 24;5(10):180966. doi: 10.1098/rsos.180966 (PMC6227962; doi:10.1098/rsos.180966)
Supplement: ESM 9 - FT-IR spectroscopy materials for LEC300 [file rsos180966supp9.xls]

## Sheet: 9881-2#
3996.36	1.00082	100.082
3994.43	1.00068	100.068
3992.5	1.00054	100.054
3990.57	1.00052	100.052
3988.64	1.00083	100.083
3986.71	1.00128	100.128
3984.78	1.00145	100.145
3982.85	1.00123	100.123
3980.93	1.00097	100.097
3979	1.00078	100.078
3977.07	1.00046	100.046
3975.14	1.00019	100.019
3973.21	1.00025	100.025
3971.28	1.00038	100.038
3969.35	1.00048	100.048
3967.42	1.00058	100.058
3965.5	1.00046	100.046
3963.57	1.00009	100.009
3961.64	0.99988	99.988
3959.71	0.9999	99.99
3957.78	0.99995	99.995
3955.85	1.00004	100.004
3953.92	1	100
3951.99	0.99953	99.953
3950.07	0.99888	99.888
3948.14	0.99874	99.874
3946.21	0.99885	99.885
3944.28	0.9988	99.88
3942.35	0.99909	99.909
3940.42	0.99968	99.968
3938.49	1.00007	100.007
3936.56	1.0001	100.01
3934.64	0.99946	99.946
3932.71	0.99863	99.863
3930.78	0.99869	99.869
3928.85	0.99913	99.913
3926.92	0.99888	99.888
3924.99	0.9984	99.84
3923.06	0.99849	99.849
3921.13	0.99852	99.852
3919.21	0.99815	99.815
3917.28	0.99833	99.833
3915.35	0.99931	99.931
3913.42	1.00012	100.012
3911.49	1.00038	100.038
3909.56	1.00002	100.002
3907.63	0.9986	99.86
3905.7	0.99642	99.642
3903.78	0.99513	99.513
3901.85	0.99557	99.557
3899.92	0.99695	99.695
3897.99	0.99846	99.846
3896.06	0.999	99.9
3894.13	0.99848	99.848
3892.2	0.99827	99.827
3890.28	0.99894	99.894
3888.35	0.99913	99.913
3886.42	0.99888	99.888
3884.49	0.99865	99.865
3882.56	0.99816	99.816
3880.63	0.99842	99.842
3878.7	0.99935	99.935
3876.77	0.99923	99.923
3874.85	0.9982	99.82
3872.92	0.99702	99.702
3870.99	0.99648	99.648
3869.06	0.99724	99.724
3867.13	0.99766	99.766
3865.2	0.99739	99.739
3863.27	0.99803	99.803
3861.34	0.99914	99.914
3859.42	0.99918	99.918
3857.49	0.99782	99.782
3855.56	0.99545	99.545
3853.63	0.99466	99.466
3851.7	0.99742	99.742
3849.77	0.99967	99.967
3847.84	1.00057	100.057
3845.91	1.00034	100.034
3843.99	0.9991	99.91
3842.06	0.9974	99.74
3840.13	0.99638	99.638
3838.2	0.99745	99.745
3836.27	0.99918	99.918
3834.34	0.99971	99.971
3832.41	0.99982	99.982
3830.48	0.99989	99.989
3828.56	0.99955	99.955
3826.63	0.99901	99.901
3824.7	0.99825	99.825
3822.77	0.99736	99.736
3820.84	0.99756	99.756
3818.91	0.99827	99.827
3816.98	0.99881	99.881
3815.05	0.99992	99.992
3813.13	1.00062	100.062
3811.2	1.00041	100.041
3809.27	0.99968	99.968
3807.34	0.99912	99.912
3805.41	0.99858	99.858
3803.48	0.99738	99.738
3801.55	0.99688	99.688
3799.62	0.99772	99.772
3797.7	0.99861	99.861
3795.77	0.99973	99.973
3793.84	1.00062	100.062
3791.91	1.00088	100.088
3789.98	1.00058	100.058
3788.05	0.99975	99.975
3786.12	0.999	99.9
3784.19	0.99896	99.896
3782.27	0.99922	99.922
3780.34	0.99953	99.953
3778.41	0.99994	99.994
3776.48	1	100
3774.55	0.99965	99.965
3772.62	0.99911	99.911
3770.69	0.99866	99.866
3768.76	0.99866	99.866
3766.84	0.99889	99.889
3764.91	0.99936	99.936
3762.98	0.99953	99.953
3761.05	0.99904	99.904
3759.12	0.99867	99.867
3757.19	0.99878	99.878
3755.26	0.99824	99.824
3753.33	0.99655	99.655
3751.41	0.99518	99.518
3749.48	0.99585	99.585
3747.55	0.99619	99.619
3745.62	0.99613	99.613
3743.69	0.99756	99.756
3741.76	0.99896	99.896
3739.83	0.99896	99.896
3737.9	0.99763	99.763
3735.98	0.9959	99.59
3734.05	0.99635	99.635
3732.12	0.99792	99.792
3730.19	0.9982	99.82
3728.26	0.99733	99.733
3726.33	0.99643	99.643
3724.4	0.99652	99.652
3722.47	0.9975	99.75
3720.55	0.99887	99.887
3718.62	0.99995	99.995
3716.69	1	100
3714.76	0.99908	99.908
3712.83	0.99716	99.716
3710.9	0.99661	99.661
3708.97	0.99794	99.794
3707.04	0.99878	99.878
3705.12	0.9986	99.86
3703.19	0.99795	99.795
3701.26	0.99759	99.759
3699.33	0.99773	99.773
3697.4	0.998	99.8
3695.47	0.99796	99.796
3693.54	0.99739	99.739
3691.61	0.99682	99.682
3689.69	0.99745	99.745
3687.76	0.9983	99.83
3685.83	0.99803	99.803
3683.9	0.99715	99.715
3681.97	0.99571	99.571
3680.04	0.99347	99.347
3678.11	0.99042	99.042
3676.18	0.98734	98.734
3674.26	0.9856	98.56
3672.33	0.98383	98.383
3670.4	0.9812	98.12
3668.47	0.9795	97.95
3666.54	0.97836	97.836
3664.61	0.97638	97.638
3662.68	0.97379	97.379
3660.75	0.97078	97.078
3658.83	0.96692	96.692
3656.9	0.96192	96.192
3654.97	0.95726	95.726
3653.04	0.95353	95.353
3651.11	0.94838	94.838
3649.18	0.94122	94.122
3647.25	0.93732	93.732
3645.32	0.93566	93.566
3643.4	0.93314	93.314
3641.47	0.92968	92.968
3639.54	0.92596	92.596
3637.61	0.92205	92.205
3635.68	0.91767	91.767
3633.75	0.91273	91.273
3631.82	0.90741	90.741
3629.89	0.90119	90.119
3627.97	0.89621	89.621
3626.04	0.89427	89.427
3624.11	0.89222	89.222
3622.18	0.88887	88.887
3620.25	0.88409	88.409
3618.32	0.87943	87.943
3616.39	0.8763	87.63
3614.46	0.87329	87.329
3612.54	0.87007	87.007
3610.61	0.8669	86.69
3608.68	0.8636	86.36
3606.75	0.86095	86.095
3604.82	0.85881	85.881
3602.89	0.85587	85.587
3600.96	0.85222	85.222
3599.03	0.84859	84.859
3597.11	0.84498	84.498
3595.18	0.8417	84.17
3593.25	0.83916	83.916
3591.32	0.83652	83.652
3589.39	0.83275	83.275
3587.46	0.82898	82.898
3585.53	0.82702	82.702
3583.6	0.82517	82.517
3581.68	0.82229	82.229
3579.75	0.81885	81.885
3577.82	0.81562	81.562
3575.89	0.81261	81.261
3573.96	0.80971	80.971
3572.03	0.80686	80.686
3570.1	0.8033	80.33
3568.17	0.79827	79.827
3566.25	0.79399	79.399
3564.32	0.79273	79.273
3562.39	0.79171	79.171
3560.46	0.78958	78.958
3558.53	0.78688	78.688
3556.6	0.78401	78.401
3554.67	0.78102	78.102
3552.74	0.77813	77.813
3550.82	0.77553	77.553
3548.89	0.77288	77.288
3546.96	0.77015	77.015
3545.03	0.7678	76.78
3543.1	0.76563	76.563
3541.17	0.76318	76.318
3539.24	0.76048	76.048
3537.32	0.75776	75.776
3535.39	0.75499	75.499
3533.46	0.75227	75.227
3531.53	0.74948	74.948
3529.6	0.74651	74.651
3527.67	0.74381	74.381
3525.74	0.74169	74.169
3523.81	0.73973	73.973
3521.89	0.73759	73.759
3519.96	0.73549	73.549
3518.03	0.73356	73.356
3516.1	0.7318	73.18
3514.17	0.72987	72.987
3512.24	0.72724	72.724
3510.31	0.72436	72.436
3508.38	0.72214	72.214
3506.46	0.7205	72.05
3504.53	0.71872	71.872
3502.6	0.71672	71.672
3500.67	0.71506	71.506
3498.74	0.71367	71.367
3496.81	0.71207	71.207
3494.88	0.71017	71.017
3492.95	0.70823	70.823
3491.03	0.70632	70.632
3489.1	0.7046	70.46
3487.17	0.70298	70.298
3485.24	0.70115	70.115
3483.31	0.69936	69.936
3481.38	0.69803	69.803
3479.45	0.6969	69.69
3477.52	0.69544	69.544
3475.6	0.69378	69.378
3473.67	0.6924	69.24
3471.74	0.69154	69.154
3469.81	0.69093	69.093
3467.88	0.68992	68.992
3465.95	0.68833	68.833
3464.02	0.68661	68.661
3462.09	0.68527	68.527
3460.17	0.68421	68.421
3458.24	0.68305	68.305
3456.31	0.68192	68.192
3454.38	0.68097	68.097
3452.45	0.68013	68.013
3450.52	0.67933	67.933
3448.59	0.67858	67.858
3446.66	0.67792	67.792
3444.74	0.67742	67.742
3442.81	0.67711	67.711
3440.88	0.67707	67.707
3438.95	0.6774	67.74
3437.02	0.67775	67.775
3435.09	0.67773	67.773
3433.16	0.67749	67.749
3431.23	0.67737	67.737
3429.31	0.67733	67.733
3427.38	0.67719	67.719
3425.45	0.67707	67.707
3423.52	0.67715	67.715
3421.59	0.67749	67.749
3419.66	0.67808	67.808
3417.73	0.67885	67.885
3415.8	0.67983	67.983
3413.88	0.6809	68.09
3411.95	0.68183	68.183
3410.02	0.6826	68.26
3408.09	0.68328	68.328
3406.16	0.68408	68.408
3404.23	0.68526	68.526
3402.3	0.68668	68.668
3400.37	0.68783	68.783
3398.45	0.68869	68.869
3396.52	0.68967	68.967
3394.59	0.69096	69.096
3392.66	0.69238	69.238
3390.73	0.69364	69.364
3388.8	0.6947	69.47
3386.87	0.69578	69.578
3384.94	0.69713	69.713
3383.02	0.69877	69.877
3381.09	0.70058	70.058
3379.16	0.70241	70.241
3377.23	0.70421	70.421
3375.3	0.70598	70.598
3373.37	0.70788	70.788
3371.44	0.71003	71.003
3369.51	0.71219	71.219
3367.59	0.7141	71.41
3365.66	0.71582	71.582
3363.73	0.71767	71.767
3361.8	0.71975	71.975
3359.87	0.72181	72.181
3357.94	0.72374	72.374
3356.01	0.72579	72.579
3354.08	0.72815	72.815
3352.16	0.73063	73.063
3350.23	0.73288	73.288
3348.3	0.73488	73.488
3346.37	0.73696	73.696
3344.44	0.73921	73.921
3342.51	0.74146	74.146
3340.58	0.74366	74.366
3338.65	0.74576	74.576
3336.73	0.74768	74.768
3334.8	0.74964	74.964
3332.87	0.7518	75.18
3330.94	0.75399	75.399
3329.01	0.75616	75.616
3327.08	0.75834	75.834
3325.15	0.76038	76.038
3323.22	0.76224	76.224
3321.3	0.76408	76.408
3319.37	0.76596	76.596
3317.44	0.76783	76.783
3315.51	0.76969	76.969
3313.58	0.77158	77.158
3311.65	0.77354	77.354
3309.72	0.77552	77.552
3307.79	0.77742	77.742
3305.87	0.77913	77.913
3303.94	0.78059	78.059
3302.01	0.78189	78.189
3300.08	0.78327	78.327
3298.15	0.78483	78.483
3296.22	0.78643	78.643
3294.29	0.78792	78.792
3292.36	0.78924	78.924
3290.44	0.7904	79.04
3288.51	0.79151	79.151
3286.58	0.79268	79.268
3284.65	0.79389	79.389
3282.72	0.79511	79.511
3280.79	0.7963	79.63
3278.86	0.79744	79.744
3276.93	0.79859	79.859
3275.01	0.79979	79.979
3273.08	0.80103	80.103
3271.15	0.80218	80.218
3269.22	0.80316	80.316
3267.29	0.80402	80.402
3265.36	0.80494	80.494
3263.43	0.80597	80.597
3261.5	0.80706	80.706
3259.58	0.80818	80.818
3257.65	0.8093	80.93
3255.72	0.81036	81.036
3253.79	0.81139	81.139
3251.86	0.81248	81.248
3249.93	0.81367	81.367
3248	0.81488	81.488
3246.07	0.81602	81.602
3244.15	0.8171	81.71
3242.22	0.81822	81.822
3240.29	0.8194	81.94
3238.36	0.82063	82.063
3236.43	0.82193	82.193
3234.5	0.82325	82.325
3232.57	0.82449	82.449
3230.64	0.82565	82.565
3228.72	0.82686	82.686
3226.79	0.82812	82.812
3224.86	0.82941	82.941
3222.93	0.83072	83.072
3221	0.8321	83.21
3219.07	0.83358	83.358
3217.14	0.83502	83.502
3215.21	0.83638	83.638
3213.29	0.83773	83.773
3211.36	0.8391	83.91
3209.43	0.84056	84.056
3207.5	0.84206	84.206
3205.57	0.84349	84.349
3203.64	0.8449	84.49
3201.71	0.84634	84.634
3199.78	0.84785	84.785
3197.86	0.84943	84.943
3195.93	0.85103	85.103
3194	0.85259	85.259
3192.07	0.85414	85.414
3190.14	0.85565	85.565
3188.21	0.8571	85.71
3186.28	0.85857	85.857
3184.36	0.86013	86.013
3182.43	0.86167	86.167
3180.5	0.86312	86.312
3178.57	0.86455	86.455
3176.64	0.86601	86.601
3174.71	0.86748	86.748
3172.78	0.86893	86.893
3170.85	0.87034	87.034
3168.93	0.87174	87.174
3167	0.8732	87.32
3165.07	0.87472	87.472
3163.14	0.87618	87.618
3161.21	0.87757	87.757
3159.28	0.87896	87.896
3157.35	0.88044	88.044
3155.42	0.88198	88.198
3153.5	0.88341	88.341
3151.57	0.88464	88.464
3149.64	0.88578	88.578
3147.71	0.88696	88.696
3145.78	0.88824	88.824
3143.85	0.88961	88.961
3141.92	0.89106	89.106
3139.99	0.89241	89.241
3138.07	0.89353	89.353
3136.14	0.89453	89.453
3134.21	0.89566	89.566
3132.28	0.89698	89.698
3130.35	0.89825	89.825
3128.42	0.89935	89.935
3126.49	0.9004	90.04
3124.56	0.90157	90.157
3122.64	0.90287	90.287
3120.71	0.90417	90.417
3118.78	0.90536	90.536
3116.85	0.90649	90.649
3114.92	0.9076	90.76
3112.99	0.9087	90.87
3111.06	0.90986	90.986
3109.13	0.91103	91.103
3107.21	0.9121	91.21
3105.28	0.91313	91.313
3103.35	0.91421	91.421
3101.42	0.91541	91.541
3099.49	0.91657	91.657
3097.56	0.91764	91.764
3095.63	0.9188	91.88
3093.7	0.92008	92.008
3091.78	0.92135	92.135
3089.85	0.92249	92.249
3087.92	0.92356	92.356
3085.99	0.92461	92.461
3084.06	0.92559	92.559
3082.13	0.92655	92.655
3080.2	0.92756	92.756
3078.27	0.9285	92.85
3076.35	0.9293	92.93
3074.42	0.93005	93.005
3072.49	0.93092	93.092
3070.56	0.9319	93.19
3068.63	0.93287	93.287
3066.7	0.9337	93.37
3064.77	0.93444	93.444
3062.84	0.9352	93.52
3060.92	0.93602	93.602
3058.99	0.93693	93.693
3057.06	0.93796	93.796
3055.13	0.939	93.9
3053.2	0.93999	93.999
3051.27	0.94092	94.092
3049.34	0.94187	94.187
3047.41	0.94294	94.294
3045.49	0.94405	94.405
3043.56	0.94502	94.502
3041.63	0.94583	94.583
3039.7	0.94656	94.656
3037.77	0.94737	94.737
3035.84	0.94831	94.831
3033.91	0.94919	94.919
3031.98	0.94996	94.996
3030.06	0.9507	95.07
3028.13	0.95145	95.145
3026.2	0.95226	95.226
3024.27	0.95317	95.317
3022.34	0.95413	95.413
3020.41	0.95509	95.509
3018.48	0.95593	95.593
3016.55	0.95665	95.665
3014.63	0.95733	95.733
3012.7	0.95802	95.802
3010.77	0.95869	95.869
3008.84	0.95924	95.924
3006.91	0.95972	95.972
3004.98	0.96029	96.029
3003.05	0.96092	96.092
3001.12	0.96147	96.147
2999.2	0.96188	96.188
2997.27	0.96206	96.206
2995.34	0.96208	96.208
2993.41	0.96201	96.201
2991.48	0.96176	96.176
2989.55	0.96129	96.129
2987.62	0.96072	96.072
2985.69	0.96004	96.004
2983.77	0.95927	95.927
2981.84	0.95842	95.842
2979.91	0.95741	95.741
2977.98	0.95614	95.614
2976.05	0.95468	95.468
2974.12	0.95309	95.309
2972.19	0.95142	95.142
2970.26	0.94973	94.973
2968.34	0.94815	94.815
2966.41	0.94675	94.675
2964.48	0.94554	94.554
2962.55	0.94448	94.448
2960.62	0.94367	94.367
2958.69	0.94327	94.327
2956.76	0.94333	94.333
2954.83	0.94372	94.372
2952.91	0.94416	94.416
2950.98	0.94448	94.448
2949.05	0.94469	94.469
2947.12	0.9447	94.47
2945.19	0.94425	94.425
2943.26	0.94318	94.318
2941.33	0.94154	94.154
2939.4	0.93959	93.959
2937.48	0.9375	93.75
2935.55	0.93534	93.534
2933.62	0.93323	93.323
2931.69	0.93123	93.123
2929.76	0.92935	92.935
2927.83	0.92777	92.777
2925.9	0.92681	92.681
2923.97	0.9266	92.66
2922.05	0.92712	92.712
2920.12	0.92837	92.837
2918.19	0.93033	93.033
2916.26	0.93292	93.292
2914.33	0.93596	93.596
2912.4	0.93906	93.906
2910.47	0.94182	94.182
2908.54	0.94416	94.416
2906.62	0.9462	94.62
2904.69	0.94807	94.807
2902.76	0.94983	94.983
2900.83	0.95152	95.152
2898.9	0.95317	95.317
2896.97	0.95471	95.471
2895.04	0.95607	95.607
2893.11	0.95733	95.733
2891.19	0.95857	95.857
2889.26	0.95976	95.976
2887.33	0.96076	96.076
2885.4	0.96151	96.151
2883.47	0.96202	96.202
2881.54	0.96232	96.232
2879.61	0.96243	96.243
2877.68	0.96238	96.238
2875.76	0.96219	96.219
2873.83	0.9619	96.19
2871.9	0.96164	96.164
2869.97	0.96162	96.162
2868.04	0.96193	96.193
2866.11	0.96235	96.235
2864.18	0.96264	96.264
2862.25	0.96268	96.268
2860.33	0.96243	96.243
2858.4	0.96197	96.197
2856.47	0.96148	96.148
2854.54	0.96118	96.118
2852.61	0.96131	96.131
2850.68	0.96224	96.224
2848.75	0.96417	96.417
2846.82	0.96685	96.685
2844.9	0.96974	96.974
2842.97	0.97247	97.247
2841.04	0.97493	97.493
2839.11	0.97705	97.705
2837.18	0.97888	97.888
2835.25	0.98054	98.054
2833.32	0.98205	98.205
2831.4	0.98335	98.335
2829.47	0.98449	98.449
2827.54	0.98556	98.556
2825.61	0.98659	98.659
2823.68	0.98753	98.753
2821.75	0.98837	98.837
2819.82	0.98909	98.909
2817.89	0.98974	98.974
2815.97	0.99042	99.042
2814.04	0.99115	99.115
2812.11	0.99186	99.186
2810.18	0.99239	99.239
2808.25	0.99277	99.277
2806.32	0.99318	99.318
2804.39	0.9937	99.37
2802.46	0.99427	99.427
2800.54	0.99479	99.479
2798.61	0.99517	99.517
2796.68	0.99542	99.542
2794.75	0.99573	99.573
2792.82	0.9962	99.62
2790.89	0.99672	99.672
2788.96	0.99707	99.707
2787.03	0.9972	99.72
2785.11	0.9973	99.73
2783.18	0.99751	99.751
2781.25	0.99783	99.783
2779.32	0.99817	99.817
2777.39	0.9984	99.84
2775.46	0.9985	99.85
2773.53	0.99857	99.857
2771.6	0.99872	99.872
2769.68	0.99897	99.897
2767.75	0.99919	99.919
2765.82	0.9993	99.93
2763.89	0.9993	99.93
2761.96	0.99931	99.931
2760.03	0.99947	99.947
2758.1	0.99972	99.972
2756.17	0.99989	99.989
2754.25	0.9999	99.99
2752.32	0.99984	99.984
2750.39	0.99983	99.983
2748.46	0.99992	99.992
2746.53	1.00005	100.005
2744.6	1.00008	100.008
2742.67	0.99995	99.995
2740.74	0.99975	99.975
2738.82	0.99966	99.966
2736.89	0.99973	99.973
2734.96	0.99984	99.984
2733.03	0.99985	99.985
2731.1	0.99974	99.974
2729.17	0.99965	99.965
2727.24	0.99969	99.969
2725.31	0.99984	99.984
2723.39	0.99998	99.998
2721.46	0.99999	99.999
2719.53	0.99985	99.985
2717.6	0.99973	99.973
2715.67	0.99974	99.974
2713.74	0.99987	99.987
2711.81	1	100
2709.88	1.00003	100.003
2707.96	0.99994	99.994
2706.03	0.99989	99.989
2704.1	1	100
2702.17	1.00017	100.017
2700.24	1.00028	100.028
2698.31	1.00023	100.023
2696.38	1.00008	100.008
2694.45	1	100
2692.53	1.00007	100.007
2690.6	1.00022	100.022
2688.67	1.00028	100.028
2686.74	1.00015	100.015
2684.81	1	100
2682.88	0.99999	99.999
2680.95	1.00012	100.012
2679.02	1.00026	100.026
2677.1	1.00027	100.027
2675.17	1.00014	100.014
2673.24	0.99998	99.998
2671.31	0.99992	99.992
2669.38	1	100
2667.45	1.00012	100.012
2665.52	1.00012	100.012
2663.59	0.99998	99.998
2661.67	0.99983	99.983
2659.74	0.99981	99.981
2657.81	0.99991	99.991
2655.88	1	100
2653.95	1.00006	100.006
2652.02	1.00003	100.003
2650.09	1.00004	100.004
2648.16	1.00013	100.013
2646.24	1.00025	100.025
2644.31	1.00029	100.029
2642.38	1.00024	100.024
2640.45	1.00018	100.018
2638.52	1.00021	100.021
2636.59	1.0003	100.03
2634.66	1.00037	100.037
2632.73	1.00033	100.033
2630.81	1.00023	100.023
2628.88	1.00016	100.016
2626.95	1.00018	100.018
2625.02	1.00023	100.023
2623.09	1.00022	100.022
2621.16	1.00013	100.013
2619.23	1	100
2617.3	0.99995	99.995
2615.38	1.00003	100.003
2613.45	1.00014	100.014
2611.52	1.00014	100.014
2609.59	1.00004	100.004
2607.66	0.99991	99.991
2605.73	0.99988	99.988
2603.8	0.99995	99.995
2601.87	1.00003	100.003
2599.95	1	100
2598.02	0.9999	99.99
2596.09	0.9998	99.98
2594.16	0.99985	99.985
2592.23	1	100
2590.3	1.0001	100.01
2588.37	1.00007	100.007
2586.44	0.99995	99.995
2584.52	0.99986	99.986
2582.59	0.9999	99.99
2580.66	1.00004	100.004
2578.73	1.00012	100.012
2576.8	1.00006	100.006
2574.87	0.99995	99.995
2572.94	0.99991	99.991
2571.01	0.99999	99.999
2569.09	1.00011	100.011
2567.16	1.00011	100.011
2565.23	0.99999	99.999
2563.3	0.99988	99.988
2561.37	0.99991	99.991
2559.44	1.00005	100.005
2557.51	1.00014	100.014
2555.58	1.00008	100.008
2553.66	0.99992	99.992
2551.73	0.99982	99.982
2549.8	0.99985	99.985
2547.87	0.99995	99.995
2545.94	1	100
2544.01	0.99996	99.996
2542.08	0.99988	99.988
2540.15	0.99984	99.984
2538.23	0.99992	99.992
2536.3	1.00005	100.005
2534.37	1.0001	100.01
2532.44	1	100
2530.51	0.99987	99.987
2528.58	0.99985	99.985
2526.65	0.99998	99.998
2524.72	1.00013	100.013
2522.8	1.00014	100.014
2520.87	0.99999	99.999
2518.94	0.99984	99.984
2517.01	0.99987	99.987
2515.08	1.00002	100.002
2513.15	1.00013	100.013
2511.22	1.00009	100.009
2509.29	0.99993	99.993
2507.37	0.99981	99.981
2505.44	0.99986	99.986
2503.51	1.00003	100.003
2501.58	1.00011	100.011
2499.65	1.00001	100.001
2497.72	0.99984	99.984
2495.79	0.99976	99.976
2493.86	0.99985	99.985
2491.94	0.99999	99.999
2490.01	1	100
2488.08	0.99991	99.991
2486.15	0.99979	99.979
2484.22	0.99979	99.979
2482.29	0.99995	99.995
2480.36	1.00012	100.012
2478.44	1.00013	100.013
2476.51	1.00001	100.001
2474.58	0.99989	99.989
2472.65	0.99989	99.989
2470.72	1	100
2468.79	1.0001	100.01
2466.86	1.00009	100.009
2464.93	0.99996	99.996
2463.01	0.99985	99.985
2461.08	0.99988	99.988
2459.15	1.00001	100.001
2457.22	1.0001	100.01
2455.29	1.00005	100.005
2453.36	0.9999	99.99
2451.43	0.9998	99.98
2449.5	0.99984	99.984
2447.58	0.99996	99.996
2445.65	1	100
2443.72	0.99993	99.993
2441.79	0.99981	99.981
2439.86	0.99975	99.975
2437.93	0.9998	99.98
2436	0.99989	99.989
2434.07	0.99989	99.989
2432.15	0.99981	99.981
2430.22	0.99973	99.973
2428.29	0.99974	99.974
2426.36	0.99987	99.987
2424.43	1	100
2422.5	1	100
2420.57	0.99992	99.992
2418.64	0.99987	99.987
2416.72	0.99993	99.993
2414.79	1.00003	100.003
2412.86	1.00006	100.006
2410.93	1.00004	100.004
2409	1	100
2407.07	0.99998	99.998
2405.14	1.00001	100.001
2403.21	1.00005	100.005
2401.29	1.00006	100.006
2399.36	1.00002	100.002
2397.43	0.99996	99.996
2395.5	0.99995	99.995
2393.57	1.00001	100.001
2391.64	1	100
2389.71	0.99999	99.999
2387.78	0.99998	99.998
2385.86	0.99996	99.996
2383.93	0.99995	99.995
2382	0.99993	99.993
2380.07	0.99991	99.991
2378.14	0.99989	99.989
2376.21	0.99987	99.987
2374.28	0.99989	99.989
2372.35	0.99991	99.991
2370.43	0.99992	99.992
2368.5	0.99994	99.994
2366.57	0.99995	99.995
2364.64	0.99996	99.996
2362.71	0.99997	99.997
2360.78	0.99997	99.997
2358.85	0.99998	99.998
2356.92	0.99998	99.998
2355	0.99998	99.998
2353.07	0.99998	99.998
2351.14	0.99998	99.998
2349.21	0.99998	99.998
2347.28	0.99997	99.997
2345.35	0.99996	99.996
2343.42	0.99995	99.995
2341.49	0.99994	99.994
2339.57	0.99993	99.993
2337.64	0.99992	99.992
2335.71	0.9999	99.99
2333.78	0.99988	99.988
2331.85	0.99986	99.986
2329.92	0.99984	99.984
2327.99	0.99982	99.982
2326.06	0.99979	99.979
2324.14	0.99976	99.976
2322.21	0.99973	99.973
2320.28	0.9997	99.97
2318.35	0.99967	99.967
2316.42	0.99964	99.964
2314.49	0.9996	99.96
2312.56	0.99956	99.956
2310.63	0.99952	99.952
2308.71	0.99948	99.948
2306.78	0.99944	99.944
2304.85	0.99939	99.939
2302.92	0.99935	99.935
2300.99	0.9993	99.93
2299.06	0.99925	99.925
2297.13	0.99919	99.919
2295.2	0.99914	99.914
2293.28	0.99908	99.908
2291.35	0.99903	99.903
2289.42	0.99897	99.897
2287.49	0.99891	99.891
2285.56	0.99939	99.939
2283.63	0.99981	99.981
2281.7	1	100
2279.77	0.99993	99.993
2277.85	0.9997	99.97
2275.92	0.99947	99.947
2273.99	0.99938	99.938
2272.06	0.99947	99.947
2270.13	0.99959	99.959
2268.2	0.9996	99.96
2266.27	0.99948	99.948
2264.34	0.99941	99.941
2262.42	0.99947	99.947
2260.49	0.99965	99.965
2258.56	0.9998	99.98
2256.63	0.99984	99.984
2254.7	0.99976	99.976
2252.77	0.99972	99.972
2250.84	0.99979	99.979
2248.91	0.99993	99.993
2246.99	1	100
2245.06	0.99998	99.998
2243.13	0.99989	99.989
2241.2	0.99984	99.984
2239.27	0.99989	99.989
2237.34	0.99998	99.998
2235.41	0.99999	99.999
2233.48	0.99996	99.996
2231.56	0.99988	99.988
2229.63	0.99984	99.984
2227.7	0.99987	99.987
2225.77	0.99994	99.994
2223.84	0.99996	99.996
2221.91	0.99989	99.989
2219.98	0.99981	99.981
2218.05	0.9998	99.98
2216.13	0.99986	99.986
2214.2	0.99992	99.992
2212.27	0.99989	99.989
2210.34	0.9998	99.98
2208.41	0.99973	99.973
2206.48	0.99974	99.974
2204.55	0.99984	99.984
2202.62	0.99994	99.994
2200.7	0.99994	99.994
2198.77	0.99988	99.988
2196.84	0.99985	99.985
2194.91	0.9999	99.99
2192.98	0.99997	99.997
2191.05	1	100
2189.12	0.99998	99.998
2187.19	0.99994	99.994
2185.27	0.99995	99.995
2183.34	0.99999	99.999
2181.41	1.00003	100.003
2179.48	1.00004	100.004
2177.55	1	100
2175.62	0.99997	99.997
2173.69	0.99999	99.999
2171.76	1.00005	100.005
2169.84	1.00007	100.007
2167.91	1.00005	100.005
2165.98	1	100
2164.05	0.99996	99.996
2162.12	0.99997	99.997
2160.19	1.00002	100.002
2158.26	1.00004	100.004
2156.33	1.00002	100.002
2154.41	0.99996	99.996
2152.48	0.99993	99.993
2150.55	0.99993	99.993
2148.62	0.99994	99.994
2146.69	0.99992	99.992
2144.76	0.99987	99.987
2142.83	0.99983	99.983
2140.9	0.99982	99.982
2138.98	0.99981	99.981
2137.05	0.99981	99.981
2135.12	0.99981	99.981
2133.19	0.9998	99.98
2131.26	0.99981	99.981
2129.33	0.99983	99.983
2127.4	0.99984	99.984
2125.47	0.99978	99.978
2123.55	0.99969	99.969
2121.62	0.99964	99.964
2119.69	0.99961	99.961
2117.76	0.99953	99.953
2115.83	0.99942	99.942
2113.9	0.99935	99.935
2111.97	0.99929	99.929
2110.05	0.99923	99.923
2108.12	0.99919	99.919
2106.19	0.99917	99.917
2104.26	0.99909	99.909
2102.33	0.99898	99.898
2100.4	0.99889	99.889
2098.47	0.99883	99.883
2096.54	0.9988	99.88
2094.62	0.99876	99.876
2092.69	0.99864	99.864
2090.76	0.99846	99.846
2088.83	0.99837	99.837
2086.9	0.99839	99.839
2084.97	0.99842	99.842
2083.04	0.9984	99.84
2081.11	0.99835	99.835
2079.19	0.99831	99.831
2077.26	0.9983	99.83
2075.33	0.99835	99.835
2073.4	0.99845	99.845
2071.47	0.99855	99.855
2069.54	0.99858	99.858
2067.61	0.99849	99.849
2065.68	0.99847	99.847
2063.76	0.99868	99.868
2061.83	0.9989	99.89
2059.9	0.99896	99.896
2057.97	0.99895	99.895
2056.04	0.99896	99.896
2054.11	0.99898	99.898
2052.18	0.99899	99.899
2050.25	0.99897	99.897
2048.33	0.99896	99.896
2046.4	0.99896	99.896
2044.47	0.99889	99.889
2042.54	0.99881	99.881
2040.61	0.99886	99.886
2038.68	0.99898	99.898
2036.75	0.99893	99.893
2034.82	0.99876	99.876
2032.9	0.99857	99.857
2030.97	0.99797	99.797
2029.04	0.99616	99.616
2027.11	0.99386	99.386
2025.18	0.99353	99.353
2023.25	0.99525	99.525
2021.32	0.99692	99.692
2019.39	0.99792	99.792
2017.47	0.99864	99.864
2015.54	0.99917	99.917
2013.61	0.99945	99.945
2011.68	0.99954	99.954
2009.75	0.99963	99.963
2007.82	0.99972	99.972
2005.89	0.99975	99.975
2003.96	0.99973	99.973
2002.04	0.99972	99.972
2000.11	0.99979	99.979
1998.18	0.9999	99.99
1996.25	0.99983	99.983
1994.32	0.99941	99.941
1992.39	0.99904	99.904
1990.46	0.99913	99.913
1988.53	0.99947	99.947
1986.61	0.99981	99.981
1984.68	1	100
1982.75	0.99998	99.998
1980.82	0.9999	99.99
1978.89	0.9999	99.99
1976.96	0.99998	99.998
1975.03	1.00007	100.007
1973.1	1.00009	100.009
1971.18	0.99992	99.992
1969.25	0.99957	99.957
1967.32	0.99944	99.944
1965.39	0.99977	99.977
1963.46	1.0001	100.01
1961.53	1.00016	100.016
1959.6	1.0001	100.01
1957.67	0.99999	99.999
1955.75	0.99996	99.996
1953.82	1.0001	100.01
1951.89	1.00021	100.021
1949.96	1.00014	100.014
1948.03	0.9999	99.99
1946.1	0.99955	99.955
1944.17	0.99926	99.926
1942.24	0.99945	99.945
1940.32	0.99996	99.996
1938.39	1.0002	100.02
1936.46	1.00019	100.019
1934.53	1.00018	100.018
1932.6	1.00028	100.028
1930.67	1.00035	100.035
1928.74	1.00031	100.031
1926.81	1	100
1924.89	0.99947	99.947
1922.96	0.99925	99.925
1921.03	0.99948	99.948
1919.1	0.99969	99.969
1917.17	0.99989	99.989
1915.24	1.00007	100.007
1913.31	1	100
1911.38	0.99979	99.979
1909.46	0.99971	99.971
1907.53	0.99987	99.987
1905.6	1	100
1903.67	1.00001	100.001
1901.74	1.0001	100.01
1899.81	1.0002	100.02
1897.88	1.00006	100.006
1895.95	0.99975	99.975
1894.03	0.99954	99.954
1892.1	0.99938	99.938
1890.17	0.9994	99.94
1888.24	0.99978	99.978
1886.31	0.99999	99.999
1884.38	0.99989	99.989
1882.45	0.99971	99.971
1880.52	0.9996	99.96
1878.6	0.99973	99.973
1876.67	0.99997	99.997
1874.74	0.9999	99.99
1872.81	0.99924	99.924
1870.88	0.99817	99.817
1868.95	0.99782	99.782
1867.02	0.99881	99.881
1865.09	0.9997	99.97
1863.17	0.99979	99.979
1861.24	0.99948	99.948
1859.31	0.99932	99.932
1857.38	0.99954	99.954
1855.45	0.99988	99.988
1853.52	1	100
1851.59	0.99976	99.976
1849.66	0.99901	99.901
1847.74	0.99809	99.809
1845.81	0.99766	99.766
1843.88	0.99829	99.829
1841.95	0.99917	99.917
1840.02	0.99928	99.928
1838.09	0.99926	99.926
1836.16	0.99939	99.939
1834.23	0.99961	99.961
1832.31	0.99955	99.955
1830.38	0.99948	99.948
1828.45	0.9996	99.96
1826.52	0.99956	99.956
1824.59	0.99966	99.966
1822.66	1.00011	100.011
1820.73	1.00038	100.038
1818.8	1.00043	100.043
1816.88	1.00029	100.029
1814.95	1	100
1813.02	0.99975	99.975
1811.09	0.99971	99.971
1809.16	1	100
1807.23	1.00019	100.019
1805.3	0.99994	99.994
1803.37	0.99926	99.926
1801.45	0.99878	99.878
1799.52	0.99887	99.887
1797.59	0.9987	99.87
1795.66	0.99805	99.805
1793.73	0.99739	99.739
1791.8	0.99716	99.716
1789.87	0.99741	99.741
1787.94	0.99731	99.731
1786.02	0.99647	99.647
1784.09	0.99523	99.523
1782.16	0.99387	99.387
1780.23	0.99252	99.252
1778.3	0.99126	99.126
1776.37	0.98983	98.983
1774.44	0.98796	98.796
1772.52	0.98575	98.575
1770.59	0.98376	98.376
1768.66	0.98226	98.226
1766.73	0.98097	98.097
1764.8	0.97938	97.938
1762.87	0.97701	97.701
1760.94	0.97425	97.425
1759.01	0.9719	97.19
1757.09	0.96968	96.968
1755.16	0.96731	96.731
1753.23	0.96431	96.431
1751.3	0.96012	96.012
1749.37	0.95572	95.572
1747.44	0.95251	95.251
1745.51	0.94968	94.968
1743.58	0.94669	94.669
1741.66	0.94352	94.352
1739.73	0.93974	93.974
1737.8	0.93598	93.598
1735.87	0.9322	93.22
1733.94	0.92677	92.677
1732.01	0.92145	92.145
1730.08	0.91736	91.736
1728.15	0.91304	91.304
1726.23	0.9082	90.82
1724.3	0.90237	90.237
1722.37	0.8962	89.62
1720.44	0.89025	89.025
1718.51	0.88233	88.233
1716.58	0.87174	87.174
1714.65	0.86406	86.406
1712.72	0.85891	85.891
1710.8	0.8538	85.38
1708.87	0.84831	84.831
1706.94	0.84211	84.211
1705.01	0.83586	83.586
1703.08	0.8313	83.13
1701.15	0.8273	82.73
1699.22	0.82266	82.266
1697.29	0.81922	81.922
1695.37	0.81674	81.674
1693.44	0.81483	81.483
1691.51	0.81302	81.302
1689.58	0.81068	81.068
1687.65	0.80847	80.847
1685.72	0.80609	80.609
1683.79	0.80243	80.243
1681.86	0.79973	79.973
1679.94	0.79825	79.825
1678.01	0.79678	79.678
1676.08	0.79446	79.446
1674.15	0.79135	79.135
1672.22	0.78839	78.839
1670.29	0.78513	78.513
1668.36	0.78184	78.184
1666.43	0.77949	77.949
1664.51	0.77689	77.689
1662.58	0.77309	77.309
1660.65	0.76941	76.941
1658.72	0.76651	76.651
1656.79	0.76381	76.381
1654.86	0.76056	76.056
1652.93	0.75532	75.532
1651	0.75168	75.168
1649.08	0.74931	74.931
1647.15	0.7458	74.58
1645.22	0.74249	74.249
1643.29	0.74037	74.037
1641.36	0.73819	73.819
1639.43	0.73582	73.582
1637.5	0.73339	73.339
1635.57	0.73091	73.091
1633.65	0.72947	72.947
1631.72	0.72859	72.859
1629.79	0.72761	72.761
1627.86	0.72666	72.666
1625.93	0.72599	72.599
1624	0.7257	72.57
1622.07	0.72579	72.579
1620.14	0.72609	72.609
1618.22	0.72655	72.655
1616.29	0.72767	72.767
1614.36	0.72909	72.909
1612.43	0.73032	73.032
1610.5	0.73176	73.176
1608.57	0.73368	73.368
1606.64	0.73596	73.596
1604.71	0.73829	73.829
1602.79	0.74081	74.081
1600.86	0.74359	74.359
1598.93	0.74624	74.624
1597	0.74873	74.873
1595.07	0.75135	75.135
1593.14	0.75413	75.413
1591.21	0.75682	75.682
1589.28	0.75941	75.941
1587.36	0.7619	76.19
1585.43	0.76423	76.423
1583.5	0.76654	76.654
1581.57	0.76875	76.875
1579.64	0.77054	77.054
1577.71	0.7724	77.24
1575.78	0.77541	77.541
1573.85	0.77803	77.803
1571.93	0.77965	77.965
1570	0.78195	78.195
1568.07	0.78493	78.493
1566.14	0.78733	78.733
1564.21	0.78928	78.928
1562.28	0.79061	79.061
1560.35	0.79196	79.196
1558.42	0.7964	79.64
1556.5	0.80067	80.067
1554.57	0.80344	80.344
1552.64	0.80627	80.627
1550.71	0.80936	80.936
1548.78	0.81276	81.276
1546.85	0.8154	81.54
1544.92	0.81749	81.749
1542.99	0.82043	82.043
1541.07	0.8258	82.58
1539.14	0.83286	83.286
1537.21	0.83626	83.626
1535.28	0.83829	83.829
1533.35	0.84178	84.178
1531.42	0.84561	84.561
1529.49	0.84777	84.777
1527.56	0.84925	84.925
1525.64	0.85078	85.078
1523.71	0.85206	85.206
1521.78	0.85321	85.321
1519.85	0.85395	85.395
1517.92	0.85388	85.388
1515.99	0.85398	85.398
1514.06	0.85463	85.463
1512.13	0.85484	85.484
1510.21	0.85426	85.426
1508.28	0.85444	85.444
1506.35	0.85905	85.905
1504.42	0.86257	86.257
1502.49	0.86344	86.344
1500.56	0.86388	86.388
1498.63	0.86463	86.463
1496.7	0.86594	86.594
1494.78	0.86709	86.709
1492.85	0.86724	86.724
1490.92	0.8668	86.68
1488.99	0.86739	86.739
1487.06	0.86921	86.921
1485.13	0.87049	87.049
1483.2	0.87105	87.105
1481.27	0.87144	87.144
1479.35	0.87166	87.166
1477.42	0.87113	87.113
1475.49	0.86962	86.962
1473.56	0.86759	86.759
1471.63	0.86582	86.582
1469.7	0.86423	86.423
1467.77	0.86206	86.206
1465.84	0.85912	85.912
1463.92	0.85612	85.612
1461.99	0.85377	85.377
1460.06	0.85135	85.135
1458.13	0.8481	84.81
1456.2	0.84576	84.576
1454.27	0.84542	84.542
1452.34	0.84525	84.525
1450.41	0.84474	84.474
1448.49	0.844	84.4
1446.56	0.84347	84.347
1444.63	0.84317	84.317
1442.7	0.84276	84.276
1440.77	0.84204	84.204
1438.84	0.84096	84.096
1436.91	0.83986	83.986
1434.98	0.8396	83.96
1433.06	0.8398	83.98
1431.13	0.83995	83.995
1429.2	0.84013	84.013
1427.27	0.8401	84.01
1425.34	0.83973	83.973
1423.41	0.83938	83.938
1421.48	0.8391	83.91
1419.55	0.83861	83.861
1417.63	0.8385	83.85
1415.7	0.83893	83.893
1413.77	0.83908	83.908
1411.84	0.83894	83.894
1409.91	0.83891	83.891
1407.98	0.83881	83.881
1406.05	0.83846	83.846
1404.13	0.83839	83.839
1402.2	0.8388	83.88
1400.27	0.83943	83.943
1398.34	0.84059	84.059
1396.41	0.84259	84.259
1394.48	0.84544	84.544
1392.55	0.84807	84.807
1390.62	0.84953	84.953
1388.7	0.85005	85.005
1386.77	0.85027	85.027
1384.84	0.85094	85.094
1382.91	0.85221	85.221
1380.98	0.8538	85.38
1379.05	0.85538	85.538
1377.12	0.8569	85.69
1375.19	0.8588	85.88
1373.27	0.86131	86.131
1371.34	0.8636	86.36
1369.41	0.86551	86.551
1367.48	0.86755	86.755
1365.55	0.86938	86.938
1363.62	0.8711	87.11
1361.69	0.87343	87.343
1359.76	0.87568	87.568
1357.84	0.87722	87.722
1355.91	0.87855	87.855
1353.98	0.88015	88.015
1352.05	0.88179	88.179
1350.12	0.88308	88.308
1348.19	0.88399	88.399
1346.26	0.88469	88.469
1344.33	0.88516	88.516
1342.41	0.88504	88.504
1340.48	0.88443	88.443
1338.55	0.88432	88.432
1336.62	0.88483	88.483
1334.69	0.885	88.5
1332.76	0.8846	88.46
1330.83	0.88387	88.387
1328.9	0.88296	88.296
1326.98	0.8819	88.19
1325.05	0.88071	88.071
1323.12	0.87943	87.943
1321.19	0.8781	87.81
1319.26	0.87694	87.694
1317.33	0.87639	87.639
1315.4	0.87656	87.656
1313.47	0.8776	87.76
1311.55	0.87957	87.957
1309.62	0.88181	88.181
1307.69	0.88369	88.369
1305.76	0.88509	88.509
1303.83	0.8861	88.61
1301.9	0.88691	88.691
1299.97	0.88764	88.764
1298.04	0.88831	88.831
1296.12	0.88893	88.893
1294.19	0.88946	88.946
1292.26	0.88976	88.976
1290.33	0.88989	88.989
1288.4	0.89009	89.009
1286.47	0.8904	89.04
1284.54	0.8906	89.06
1282.61	0.89058	89.058
1280.69	0.8905	89.05
1278.76	0.89053	89.053
1276.83	0.89055	89.055
1274.9	0.89035	89.035
1272.97	0.88993	88.993
1271.04	0.88957	88.957
1269.11	0.88954	88.954
1267.18	0.88975	88.975
1265.26	0.88998	88.998
1263.33	0.89001	89.001
1261.4	0.88989	88.989
1259.47	0.88995	88.995
1257.54	0.89042	89.042
1255.61	0.89105	89.105
1253.68	0.89148	89.148
1251.75	0.8916	89.16
1249.83	0.89155	89.155
1247.9	0.89166	89.166
1245.97	0.89202	89.202
1244.04	0.89242	89.242
1242.11	0.89253	89.253
1240.18	0.89222	89.222
1238.25	0.89181	89.181
1236.32	0.89168	89.168
1234.4	0.89194	89.194
1232.47	0.89226	89.226
1230.54	0.89227	89.227
1228.61	0.89201	89.201
1226.68	0.89184	89.184
1224.75	0.89208	89.208
1222.82	0.89268	89.268
1220.89	0.89321	89.321
1218.97	0.89336	89.336
1217.04	0.89322	89.322
1215.11	0.89312	89.312
1213.18	0.89333	89.333
1211.25	0.89382	89.382
1209.32	0.89418	89.418
1207.39	0.89411	89.411
1205.46	0.89375	89.375
1203.54	0.89365	89.365
1201.61	0.89414	89.414
1199.68	0.89499	89.499
1197.75	0.89559	89.559
1195.82	0.89558	89.558
1193.89	0.89513	89.513
1191.96	0.89474	89.474
1190.03	0.8946	89.46
1188.11	0.89438	89.438
1186.18	0.89366	89.366
1184.25	0.89232	89.232
1182.32	0.89066	89.066
1180.39	0.88913	88.913
1178.46	0.88776	88.776
1176.53	0.88613	88.613
1174.6	0.8839	88.39
1172.68	0.8812	88.12
1170.75	0.87852	87.852
1168.82	0.87632	87.632
1166.89	0.87457	87.457
1164.96	0.87287	87.287
1163.03	0.87092	87.092
1161.1	0.86856	86.856
1159.17	0.86593	86.593
1157.25	0.86337	86.337
1155.32	0.86098	86.098
1153.39	0.85862	85.862
1151.46	0.85619	85.619
1149.53	0.8538	85.38
1147.6	0.85176	85.176
1145.67	0.85027	85.027
1143.74	0.84908	84.908
1141.82	0.8477	84.77
1139.89	0.84588	84.588
1137.96	0.84383	84.383
1136.03	0.8418	84.18
1134.1	0.8397	83.97
1132.17	0.83708	83.708
1130.24	0.83388	83.388
1128.31	0.83073	83.073
1126.39	0.82808	82.808
1124.46	0.82577	82.577
1122.53	0.82356	82.356
1120.6	0.82143	82.143
1118.67	0.81947	81.947
1116.74	0.81791	81.791
1114.81	0.81713	81.713
1112.88	0.81725	81.725
1110.96	0.81804	81.804
1109.03	0.8192	81.92
1107.1	0.82068	82.068
1105.17	0.82266	82.266
1103.24	0.82527	82.527
1101.31	0.82829	82.829
1099.38	0.83127	83.127
1097.45	0.83388	83.388
1095.53	0.83624	83.624
1093.6	0.83874	83.874
1091.67	0.84161	84.161
1089.74	0.84466	84.466
1087.81	0.84759	84.759
1085.88	0.85017	85.017
1083.95	0.85251	85.251
1082.02	0.8549	85.49
1080.1	0.85743	85.743
1078.17	0.85981	85.981
1076.24	0.86174	86.174
1074.31	0.86331	86.331
1072.38	0.8649	86.49
1070.45	0.86683	86.683
1068.52	0.86902	86.902
1066.59	0.8711	87.11
1064.67	0.87273	87.273
1062.74	0.87402	87.402
1060.81	0.87541	87.541
1058.88	0.87716	87.716
1056.95	0.87908	87.908
1055.02	0.88075	88.075
1053.09	0.88199	88.199
1051.17	0.8831	88.31
1049.24	0.88453	88.453
1047.31	0.88633	88.633
1045.38	0.88804	88.804
1043.45	0.88914	88.914
1041.52	0.88963	88.963
1039.59	0.88997	88.997
1037.66	0.89062	89.062
1035.74	0.89171	89.171
1033.81	0.89297	89.297
1031.88	0.89418	89.418
1029.95	0.89556	89.556
1028.02	0.8976	89.76
1026.09	0.90029	90.029
1024.16	0.90315	90.315
1022.23	0.90567	90.567
1020.31	0.9077	90.77
1018.38	0.90952	90.952
1016.45	0.91161	91.161
1014.52	0.91408	91.408
1012.59	0.9165	91.65
1010.66	0.91841	91.841
1008.73	0.91995	91.995
1006.8	0.92176	92.176
1004.88	0.92429	92.429
1002.95	0.92733	92.733
1001.02	0.93026	93.026
999.089	0.93273	93.273
997.16	0.93503	93.503
995.231	0.93776	93.776
993.303	0.94119	94.119
991.374	0.94488	94.488
989.445	0.94807	94.807
987.517	0.95041	95.041
985.588	0.95238	95.238
983.659	0.95487	95.487
981.73	0.95833	95.833
979.802	0.962	96.2
977.873	0.96476	96.476
975.944	0.96653	96.653
974.015	0.96823	96.823
972.087	0.97062	97.062
970.158	0.9735	97.35
968.229	0.976	97.6
966.3	0.97754	97.754
964.372	0.9785	97.85
962.443	0.97988	97.988
960.514	0.98222	98.222
958.585	0.98498	98.498
956.657	0.9871	98.71
954.728	0.98805	98.805
952.799	0.98845	98.845
950.87	0.98939	98.939
948.942	0.99125	99.125
947.013	0.99322	99.322
945.084	0.99423	99.423
943.155	0.99413	99.413
941.227	0.99388	99.388
939.298	0.99456	99.456
937.369	0.99617	99.617
935.44	0.99764	99.764
933.512	0.99799	99.799
931.583	0.99742	99.742
929.654	0.99704	99.704
927.725	0.99771	99.771
925.797	0.99911	99.911
923.868	1	100
921.939	0.99957	99.957
920.011	0.99829	99.829
918.082	0.99747	99.747
916.153	0.99774	99.774
914.224	0.99846	99.846
912.296	0.99853	99.853
910.367	0.99767	99.767
908.438	0.99677	99.677
906.509	0.99699	99.699
904.581	0.99834	99.834
902.652	0.99969	99.969
900.723	0.99994	99.994
898.794	0.99925	99.925
896.866	0.99846	99.846
894.937	0.9986	99.86
893.008	0.9996	99.96
891.079	1.0003	100.03
889.151	1.00017	100.017
887.222	0.99906	99.906
885.293	0.99816	99.816
883.364	0.99834	99.834
881.436	0.99923	99.923
879.507	0.99958	99.958
877.578	0.99875	99.875
875.649	0.99752	99.752
873.721	0.99714	99.714
871.792	0.99796	99.796
869.863	0.99918	99.918
867.934	0.99961	99.961
866.006	0.99902	99.902
864.077	0.99829	99.829
862.148	0.99838	99.838
860.219	0.99925	99.925
858.291	1	100
856.362	0.9999	99.99
854.433	0.99897	99.897
852.504	0.99826	99.826
850.576	0.99839	99.839
848.647	0.99889	99.889
846.718	0.99877	99.877
844.79	0.99766	99.766
842.861	0.99602	99.602
840.932	0.99482	99.482
839.003	0.99453	99.453
837.075	0.99447	99.447
835.146	0.99367	99.367
833.217	0.99214	99.214
831.288	0.99091	99.091
829.36	0.99071	99.071
827.431	0.99098	99.098
825.502	0.99068	99.068
823.573	0.98947	98.947
821.645	0.98787	98.787
819.716	0.98672	98.672
817.787	0.98638	98.638
815.858	0.9863	98.63
813.93	0.9857	98.57
812.001	0.98436	98.436
810.072	0.98289	98.289
808.143	0.9821	98.21
806.215	0.98204	98.204
804.286	0.98181	98.181
802.357	0.98063	98.063
800.428	0.97878	97.878
798.5	0.97737	97.737
796.571	0.97702	97.702
794.642	0.97722	97.722
792.713	0.97687	97.687
790.785	0.97548	97.548
788.856	0.97354	97.354
786.927	0.97181	97.181
784.998	0.97068	97.068
783.07	0.96992	96.992
781.141	0.96909	96.909
779.212	0.9684	96.84
777.284	0.96869	96.869
775.355	0.9703	97.03
773.426	0.97255	97.255
771.497	0.97418	97.418
769.569	0.97427	97.427
767.64	0.97319	97.319
765.711	0.97228	97.228
763.782	0.97247	97.247
761.854	0.97323	97.323
759.925	0.9734	97.34
757.996	0.97255	97.255
756.067	0.9713	97.13
754.139	0.97074	97.074
752.21	0.97139	97.139
750.281	0.97247	97.247
748.352	0.97274	97.274
746.424	0.97207	97.207
744.495	0.97149	97.149
742.566	0.97194	97.194
740.637	0.97331	97.331
738.709	0.97457	97.457
736.78	0.97474	97.474
734.851	0.97395	97.395
732.922	0.97338	97.338
730.994	0.97387	97.387
729.065	0.97497	97.497
727.136	0.97554	97.554
725.207	0.97492	97.492
723.279	0.97352	97.352
721.35	0.97255	97.255
719.421	0.97319	97.319
717.492	0.97463	97.463
715.564	0.97489	97.489
713.635	0.97361	97.361
711.706	0.97214	97.214
709.778	0.97156	97.156
707.849	0.97164	97.164
705.92	0.97129	97.129
703.991	0.96986	96.986
702.063	0.9679	96.79
700.134	0.96648	96.648
698.205	0.96614	96.614
696.276	0.96644	96.644
694.348	0.96639	96.639
692.419	0.96544	96.544
690.49	0.96403	96.403
688.561	0.96324	96.324
686.633	0.96344	96.344
684.704	0.96374	96.374
682.775	0.96319	96.319
680.846	0.96176	96.176
678.918	0.96037	96.037
676.989	0.95997	95.997
675.06	0.96024	96.024
673.131	0.95957	95.957
671.203	0.95625	95.625
669.274	0.95163	95.163
667.345	0.95229	95.229
665.416	0.95617	95.617
663.488	0.95732	95.732
661.559	0.95619	95.619
659.63	0.95407	95.407
657.701	0.95214	95.214
655.773	0.95134	95.134
653.844	0.95137	95.137
651.915	0.951	95.1
649.986	0.94958	94.958
648.058	0.94783	94.783
646.129	0.94693	94.693
644.2	0.94721	94.721
642.271	0.94801	94.801
640.343	0.94836	94.836
638.414	0.94798	94.798
636.485	0.94751	94.751
634.557	0.94774	94.774
632.628	0.94846	94.846
630.699	0.94832	94.832
628.77	0.94602	94.602
626.842	0.94187	94.187
624.913	0.93772	93.772
622.984	0.93452	93.452
621.055	0.93139	93.139
619.127	0.92814	92.814
617.198	0.92651	92.651
615.269	0.92813	92.813
613.34	0.93252	93.252
611.412	0.93795	93.795
609.483	0.94263	94.263
607.554	0.94542	94.542
605.625	0.94639	94.639
603.697	0.94678	94.678
601.768	0.94781	94.781
599.839	0.9496	94.96
597.91	0.95118	95.118
595.982	0.95149	95.149
594.053	0.95076	95.076
592.124	0.95053	95.053
590.195	0.95176	95.176
588.267	0.95331	95.331
586.338	0.95368	95.368
584.409	0.9528	95.28
582.48	0.95161	95.161
580.552	0.95123	95.123
578.623	0.95193	95.193
576.694	0.95263	95.263
574.765	0.95218	95.218
572.837	0.95079	95.079
570.908	0.94973	94.973
568.979	0.94996	94.996
567.051	0.95108	95.108
565.122	0.95174	95.174
563.193	0.95112	95.112
561.264	0.94986	94.986
559.336	0.9495	94.95
557.407	0.95065	95.065
555.478	0.95216	95.216
553.549	0.95238	95.238
551.621	0.95103	95.103
549.692	0.94958	94.958
547.763	0.94944	94.944
545.834	0.95037	95.037
543.906	0.95066	95.066
541.977	0.94938	94.938
540.048	0.94731	94.731
538.119	0.94573	94.573
536.191	0.94546	94.546
534.262	0.94609	94.609
532.333	0.94627	94.627
530.404	0.94557	94.557
528.476	0.94498	94.498
526.547	0.94576	94.576
524.618	0.94818	94.818
522.689	0.95048	95.048
520.761	0.95119	95.119
518.832	0.95091	95.091
516.903	0.95161	95.161
514.974	0.95393	95.393
513.046	0.95669	95.669
511.117	0.9589	95.89
509.188	0.96023	96.023
507.259	0.96056	96.056
505.331	0.9606	96.06
503.402	0.96187	96.187
501.473	0.96396	96.396
499.544	0.96432	96.432
497.616	0.96287	96.287
495.687	0.96172	96.172
493.758	0.96171	96.171
491.83	0.96218	96.218
489.901	0.96209	96.209
487.972	0.96048	96.048
486.043	0.9579	95.79
484.115	0.9566	95.66
482.186	0.95703	95.703
480.257	0.95717	95.717
478.328	0.95601	95.601
476.4	0.95412	95.412
474.471	0.95238	95.238
472.542	0.95166	95.166
470.613	0.95237	95.237
468.685	0.95372	95.372
466.756	0.95481	95.481
464.827	0.95575	95.575
462.898	0.95782	95.782
460.97	0.96106	96.106
459.041	0.96387	96.387
457.112	0.96593	96.593
455.183	0.96737	96.737
453.255	0.96838	96.838
451.326	0.97	97
449.397	0.97176	97.176
447.468	0.97238	97.238
445.54	0.97217	97.217
443.611	0.97227	97.227
441.682	0.97363	97.363
439.753	0.97594	97.594
437.825	0.97759	97.759
435.896	0.97768	97.768
433.967	0.97688	97.688
432.038	0.97671	97.671
430.11	0.97829	97.829
428.181	0.98093	98.093
426.252	0.98257	98.257
424.324	0.98243	98.243
422.395	0.98128	98.128
420.466	0.9805	98.05
418.537	0.98371	98.371
416.609	0.98951	98.951
414.68	0.99195	99.195
412.751	0.99173	99.173
410.822	0.99201	99.201
408.894	0.99441	99.441
406.965	0.99736	99.736
405.036	0.99897	99.897
403.107	1	100
401.179	1.00008	100.008
399.25	1	100
