# Supplementary material for: Removal of toxic metals from aqueous solution by biochars derived from long-root Eichhornia crassipes
Source: R Soc Open Sci. 2018 Oct 24;5(10):180966. doi: 10.1098/rsos.180966 (PMC6227962; doi:10.1098/rsos.180966)
Supplement: ESM 11 - FT-IR spectroscopy materials for LEC500 [file rsos180966supp11.xls]

## Sheet: 9883-4#
3996.36	0.99806	99.806
3994.43	0.99806	99.806
3992.5	0.99806	99.806
3990.57	0.99806	99.806
3988.64	0.99806	99.806
3986.71	0.99806	99.806
3984.78	0.99806	99.806
3982.85	0.99806	99.806
3980.93	0.99806	99.806
3979	0.99806	99.806
3977.07	0.99806	99.806
3975.14	0.99806	99.806
3973.21	0.99806	99.806
3971.28	0.99772	99.772
3969.35	0.99737	99.737
3967.42	0.99707	99.707
3965.5	0.99661	99.661
3963.57	0.99611	99.611
3961.64	0.99579	99.579
3959.71	0.99568	99.568
3957.78	0.99572	99.572
3955.85	0.99568	99.568
3953.92	0.99532	99.532
3951.99	0.99489	99.489
3950.07	0.99467	99.467
3948.14	0.99449	99.449
3946.21	0.9942	99.42
3944.28	0.99404	99.404
3942.35	0.99399	99.399
3940.42	0.99367	99.367
3938.49	0.99308	99.308
3936.56	0.99267	99.267
3934.64	0.99257	99.257
3932.71	0.99273	99.273
3930.78	0.99323	99.323
3928.85	0.99376	99.376
3926.92	0.99366	99.366
3924.99	0.99289	99.289
3923.06	0.99189	99.189
3921.13	0.99085	99.085
3919.21	0.99016	99.016
3917.28	0.99011	99.011
3915.35	0.99013	99.013
3913.42	0.98982	98.982
3911.49	0.98965	98.965
3909.56	0.98941	98.941
3907.63	0.98888	98.888
3905.7	0.98861	98.861
3903.78	0.98832	98.832
3901.85	0.98772	98.772
3899.92	0.98752	98.752
3897.99	0.98781	98.781
3896.06	0.98796	98.796
3894.13	0.98765	98.765
3892.2	0.98711	98.711
3890.28	0.98708	98.708
3888.35	0.98743	98.743
3886.42	0.98745	98.745
3884.49	0.98723	98.723
3882.56	0.98698	98.698
3880.63	0.98678	98.678
3878.7	0.98677	98.677
3876.77	0.98591	98.591
3874.85	0.98421	98.421
3872.92	0.9833	98.33
3870.99	0.98308	98.308
3869.06	0.98296	98.296
3867.13	0.98307	98.307
3865.2	0.98358	98.358
3863.27	0.98374	98.374
3861.34	0.98305	98.305
3859.42	0.98219	98.219
3857.49	0.9816	98.16
3855.56	0.98153	98.153
3853.63	0.98207	98.207
3851.7	0.98264	98.264
3849.77	0.98294	98.294
3847.84	0.98323	98.323
3845.91	0.98372	98.372
3843.99	0.98403	98.403
3842.06	0.98396	98.396
3840.13	0.98377	98.377
3838.2	0.98379	98.379
3836.27	0.98441	98.441
3834.34	0.98542	98.542
3832.41	0.98598	98.598
3830.48	0.98527	98.527
3828.56	0.98479	98.479
3826.63	0.98596	98.596
3824.7	0.98709	98.709
3822.77	0.98747	98.747
3820.84	0.98755	98.755
3818.91	0.98728	98.728
3816.98	0.98676	98.676
3815.05	0.9863	98.63
3813.13	0.98645	98.645
3811.2	0.98728	98.728
3809.27	0.98821	98.821
3807.34	0.989	98.9
3805.41	0.98986	98.986
3803.48	0.99055	99.055
3801.55	0.99079	99.079
3799.62	0.99068	99.068
3797.7	0.99036	99.036
3795.77	0.9906	99.06
3793.84	0.99105	99.105
3791.91	0.99118	99.118
3789.98	0.99167	99.167
3788.05	0.99238	99.238
3786.12	0.99291	99.291
3784.19	0.99313	99.313
3782.27	0.99303	99.303
3780.34	0.9927	99.27
3778.41	0.99222	99.222
3776.48	0.99217	99.217
3774.55	0.99205	99.205
3772.62	0.99105	99.105
3770.69	0.99044	99.044
3768.76	0.99016	99.016
3766.84	0.98924	98.924
3764.91	0.98832	98.832
3762.98	0.98799	98.799
3761.05	0.9881	98.81
3759.12	0.98799	98.799
3757.19	0.98692	98.692
3755.26	0.98565	98.565
3753.33	0.98535	98.535
3751.41	0.98592	98.592
3749.48	0.98647	98.647
3747.55	0.9864	98.64
3745.62	0.98603	98.603
3743.69	0.98588	98.588
3741.76	0.98609	98.609
3739.83	0.9869	98.69
3737.9	0.98815	98.815
3735.98	0.98918	98.918
3734.05	0.98948	98.948
3732.12	0.98955	98.955
3730.19	0.98958	98.958
3728.26	0.98928	98.928
3726.33	0.98903	98.903
3724.4	0.98918	98.918
3722.47	0.9891	98.91
3720.55	0.98899	98.899
3718.62	0.98981	98.981
3716.69	0.99119	99.119
3714.76	0.99201	99.201
3712.83	0.99121	99.121
3710.9	0.9895	98.95
3708.97	0.98886	98.886
3707.04	0.98939	98.939
3705.12	0.99022	99.022
3703.19	0.9908	99.08
3701.26	0.99114	99.114
3699.33	0.99092	99.092
3697.4	0.99002	99.002
3695.47	0.98962	98.962
3693.54	0.98942	98.942
3691.61	0.98852	98.852
3689.69	0.98718	98.718
3687.76	0.98578	98.578
3685.83	0.98516	98.516
3683.9	0.98536	98.536
3681.97	0.98574	98.574
3680.04	0.98564	98.564
3678.11	0.98512	98.512
3676.18	0.98515	98.515
3674.26	0.98562	98.562
3672.33	0.98502	98.502
3670.4	0.98305	98.305
3668.47	0.98072	98.072
3666.54	0.97834	97.834
3664.61	0.97659	97.659
3662.68	0.97575	97.575
3660.75	0.97512	97.512
3658.83	0.97426	97.426
3656.9	0.97306	97.306
3654.97	0.97143	97.143
3653.04	0.96873	96.873
3651.11	0.9649	96.49
3649.18	0.96152	96.152
3647.25	0.95845	95.845
3645.32	0.95576	95.576
3643.4	0.95373	95.373
3641.47	0.95154	95.154
3639.54	0.94914	94.914
3637.61	0.94681	94.681
3635.68	0.94438	94.438
3633.75	0.94178	94.178
3631.82	0.93913	93.913
3629.89	0.93638	93.638
3627.97	0.93325	93.325
3626.04	0.92957	92.957
3624.11	0.92632	92.632
3622.18	0.92414	92.414
3620.25	0.92233	92.233
3618.32	0.92036	92.036
3616.39	0.91822	91.822
3614.46	0.91637	91.637
3612.54	0.91477	91.477
3610.61	0.91268	91.268
3608.68	0.90989	90.989
3606.75	0.90674	90.674
3604.82	0.90366	90.366
3602.89	0.90157	90.157
3600.96	0.90004	90.004
3599.03	0.89828	89.828
3597.11	0.89607	89.607
3595.18	0.89374	89.374
3593.25	0.89193	89.193
3591.32	0.89012	89.012
3589.39	0.88752	88.752
3587.46	0.88459	88.459
3585.53	0.88181	88.181
3583.6	0.87928	87.928
3581.68	0.87718	87.718
3579.75	0.87532	87.532
3577.82	0.87337	87.337
3575.89	0.87125	87.125
3573.96	0.86906	86.906
3572.03	0.86692	86.692
3570.1	0.86483	86.483
3568.17	0.86267	86.267
3566.25	0.8602	86.02
3564.32	0.85746	85.746
3562.39	0.85514	85.514
3560.46	0.85347	85.347
3558.53	0.85191	85.191
3556.6	0.85033	85.033
3554.67	0.84882	84.882
3552.74	0.84736	84.736
3550.82	0.84582	84.582
3548.89	0.8442	84.42
3546.96	0.84232	84.232
3545.03	0.83991	83.991
3543.1	0.83718	83.718
3541.17	0.83489	83.489
3539.24	0.83307	83.307
3537.32	0.83136	83.136
3535.39	0.82975	82.975
3533.46	0.82816	82.816
3531.53	0.82642	82.642
3529.6	0.82456	82.456
3527.67	0.82274	82.274
3525.74	0.82087	82.087
3523.81	0.81881	81.881
3521.89	0.81675	81.675
3519.96	0.81502	81.502
3518.03	0.81358	81.358
3516.1	0.81224	81.224
3514.17	0.8109	81.09
3512.24	0.80958	80.958
3510.31	0.80832	80.832
3508.38	0.8071	80.71
3506.46	0.80578	80.578
3504.53	0.80424	80.424
3502.6	0.80266	80.266
3500.67	0.8012	80.12
3498.74	0.7999	79.99
3496.81	0.79872	79.872
3494.88	0.79755	79.755
3492.95	0.7964	79.64
3491.03	0.79533	79.533
3489.1	0.79431	79.431
3487.17	0.79326	79.326
3485.24	0.79218	79.218
3483.31	0.79113	79.113
3481.38	0.79007	79.007
3479.45	0.78897	78.897
3477.52	0.788	78.8
3475.6	0.78719	78.719
3473.67	0.78645	78.645
3471.74	0.78573	78.573
3469.81	0.78497	78.497
3467.88	0.78419	78.419
3465.95	0.78341	78.341
3464.02	0.78263	78.263
3462.09	0.7819	78.19
3460.17	0.78117	78.117
3458.24	0.78047	78.047
3456.31	0.77995	77.995
3454.38	0.77961	77.961
3452.45	0.77934	77.934
3450.52	0.77913	77.913
3448.59	0.77905	77.905
3446.66	0.77911	77.911
3444.74	0.77924	77.924
3442.81	0.7794	77.94
3440.88	0.77959	77.959
3438.95	0.77981	77.981
3437.02	0.78011	78.011
3435.09	0.78052	78.052
3433.16	0.78102	78.102
3431.23	0.78158	78.158
3429.31	0.78222	78.222
3427.38	0.78287	78.287
3425.45	0.78346	78.346
3423.52	0.78406	78.406
3421.59	0.78479	78.479
3419.66	0.78564	78.564
3417.73	0.78651	78.651
3415.8	0.78744	78.744
3413.88	0.78848	78.848
3411.95	0.7897	78.97
3410.02	0.79105	79.105
3408.09	0.79241	79.241
3406.16	0.79378	79.378
3404.23	0.79518	79.518
3402.3	0.79659	79.659
3400.37	0.79797	79.797
3398.45	0.79931	79.931
3396.52	0.80065	80.065
3394.59	0.80205	80.205
3392.66	0.80352	80.352
3390.73	0.80504	80.504
3388.8	0.80665	80.665
3386.87	0.80836	80.836
3384.94	0.81011	81.011
3383.02	0.8119	81.19
3381.09	0.81373	81.373
3379.16	0.81562	81.562
3377.23	0.81757	81.757
3375.3	0.81955	81.955
3373.37	0.82156	82.156
3371.44	0.82363	82.363
3369.51	0.82576	82.576
3367.59	0.82796	82.796
3365.66	0.8302	83.02
3363.73	0.83241	83.241
3361.8	0.83459	83.459
3359.87	0.83677	83.677
3357.94	0.83898	83.898
3356.01	0.8412	84.12
3354.08	0.84341	84.341
3352.16	0.84559	84.559
3350.23	0.84772	84.772
3348.3	0.84983	84.983
3346.37	0.85198	85.198
3344.44	0.85415	85.415
3342.51	0.85634	85.634
3340.58	0.85849	85.849
3338.65	0.86059	86.059
3336.73	0.86265	86.265
3334.8	0.86465	86.465
3332.87	0.86654	86.654
3330.94	0.86835	86.835
3329.01	0.87018	87.018
3327.08	0.87208	87.208
3325.15	0.87402	87.402
3323.22	0.87592	87.592
3321.3	0.87775	87.775
3319.37	0.87953	87.953
3317.44	0.88129	88.129
3315.51	0.88305	88.305
3313.58	0.88477	88.477
3311.65	0.88646	88.646
3309.72	0.88809	88.809
3307.79	0.88966	88.966
3305.87	0.89115	89.115
3303.94	0.89257	89.257
3302.01	0.89397	89.397
3300.08	0.89533	89.533
3298.15	0.89661	89.661
3296.22	0.89779	89.779
3294.29	0.8989	89.89
3292.36	0.9	90
3290.44	0.90109	90.109
3288.51	0.90214	90.214
3286.58	0.90317	90.317
3284.65	0.90419	90.419
3282.72	0.90523	90.523
3280.79	0.90625	90.625
3278.86	0.90723	90.723
3276.93	0.90814	90.814
3275.01	0.90902	90.902
3273.08	0.9099	90.99
3271.15	0.91081	91.081
3269.22	0.91173	91.173
3267.29	0.91265	91.265
3265.36	0.91358	91.358
3263.43	0.9145	91.45
3261.5	0.9154	91.54
3259.58	0.91625	91.625
3257.65	0.9171	91.71
3255.72	0.91796	91.796
3253.79	0.91886	91.886
3251.86	0.91977	91.977
3249.93	0.92071	92.071
3248	0.92172	92.172
3246.07	0.92278	92.278
3244.15	0.92384	92.384
3242.22	0.92485	92.485
3240.29	0.92585	92.585
3238.36	0.92684	92.684
3236.43	0.92783	92.783
3234.5	0.92881	92.881
3232.57	0.92981	92.981
3230.64	0.93081	93.081
3228.72	0.93184	93.184
3226.79	0.93289	93.289
3224.86	0.93396	93.396
3222.93	0.93504	93.504
3221	0.93611	93.611
3219.07	0.93717	93.717
3217.14	0.93823	93.823
3215.21	0.93929	93.929
3213.29	0.94036	94.036
3211.36	0.94148	94.148
3209.43	0.94264	94.264
3207.5	0.9438	94.38
3205.57	0.94495	94.495
3203.64	0.9461	94.61
3201.71	0.94723	94.723
3199.78	0.94834	94.834
3197.86	0.94943	94.943
3195.93	0.95052	95.052
3194	0.95162	95.162
3192.07	0.95272	95.272
3190.14	0.95379	95.379
3188.21	0.95486	95.486
3186.28	0.95591	95.591
3184.36	0.95696	95.696
3182.43	0.95801	95.801
3180.5	0.95904	95.904
3178.57	0.96003	96.003
3176.64	0.96099	96.099
3174.71	0.96194	96.194
3172.78	0.96292	96.292
3170.85	0.96392	96.392
3168.93	0.96493	96.493
3167	0.96592	96.592
3165.07	0.96688	96.688
3163.14	0.96781	96.781
3161.21	0.96873	96.873
3159.28	0.96969	96.969
3157.35	0.97063	97.063
3155.42	0.9715	97.15
3153.5	0.97234	97.234
3151.57	0.97319	97.319
3149.64	0.97403	97.403
3147.71	0.97482	97.482
3145.78	0.97555	97.555
3143.85	0.97623	97.623
3141.92	0.97691	97.691
3139.99	0.97757	97.757
3138.07	0.97823	97.823
3136.14	0.97889	97.889
3134.21	0.97954	97.954
3132.28	0.98018	98.018
3130.35	0.98085	98.085
3128.42	0.98155	98.155
3126.49	0.98226	98.226
3124.56	0.9829	98.29
3122.64	0.98351	98.351
3120.71	0.98411	98.411
3118.78	0.98469	98.469
3116.85	0.98525	98.525
3114.92	0.98583	98.583
3112.99	0.9864	98.64
3111.06	0.98694	98.694
3109.13	0.98745	98.745
3107.21	0.98799	98.799
3105.28	0.98853	98.853
3103.35	0.98903	98.903
3101.42	0.9895	98.95
3099.49	0.98998	98.998
3097.56	0.9905	99.05
3095.63	0.99104	99.104
3093.7	0.99159	99.159
3091.78	0.99212	99.212
3089.85	0.99264	99.264
3087.92	0.99313	99.313
3085.99	0.9936	99.36
3084.06	0.99408	99.408
3082.13	0.99453	99.453
3080.2	0.9949	99.49
3078.27	0.9952	99.52
3076.35	0.99548	99.548
3074.42	0.99577	99.577
3072.49	0.99601	99.601
3070.56	0.99621	99.621
3068.63	0.99639	99.639
3066.7	0.99658	99.658
3064.77	0.99678	99.678
3062.84	0.997	99.7
3060.92	0.99722	99.722
3058.99	0.99742	99.742
3057.06	0.99761	99.761
3055.13	0.9978	99.78
3053.2	0.99799	99.799
3051.27	0.99818	99.818
3049.34	0.99834	99.834
3047.41	0.99846	99.846
3045.49	0.99857	99.857
3043.56	0.99865	99.865
3041.63	0.99873	99.873
3039.7	0.99883	99.883
3037.77	0.99892	99.892
3035.84	0.99898	99.898
3033.91	0.99902	99.902
3031.98	0.99909	99.909
3030.06	0.99919	99.919
3028.13	0.99928	99.928
3026.2	0.99934	99.934
3024.27	0.99937	99.937
3022.34	0.99941	99.941
3020.41	0.99948	99.948
3018.48	0.99956	99.956
3016.55	0.99964	99.964
3014.63	0.99971	99.971
3012.7	0.99977	99.977
3010.77	0.99982	99.982
3008.84	0.99983	99.983
3006.91	0.99982	99.982
3004.98	0.99982	99.982
3003.05	0.99982	99.982
3001.12	0.99982	99.982
2999.2	0.99983	99.983
2997.27	0.99985	99.985
2995.34	0.9999	99.99
2993.41	0.99997	99.997
2991.48	1.00004	100.004
2989.55	1.00009	100.009
2987.62	1.00013	100.013
2985.69	1.00015	100.015
2983.77	1.00015	100.015
2981.84	1.00009	100.009
2979.91	1	100
2977.98	0.99989	99.989
2976.05	0.99977	99.977
2974.12	0.99966	99.966
2972.19	0.99955	99.955
2970.26	0.99944	99.944
2968.34	0.99935	99.935
2966.41	0.9993	99.93
2964.48	0.99926	99.926
2962.55	0.99924	99.924
2960.62	0.99924	99.924
2958.69	0.99926	99.926
2956.76	0.99929	99.929
2954.83	0.99932	99.932
2952.91	0.99934	99.934
2950.98	0.99937	99.937
2949.05	0.99938	99.938
2947.12	0.99934	99.934
2945.19	0.99923	99.923
2943.26	0.99903	99.903
2941.33	0.99877	99.877
2939.4	0.99845	99.845
2937.48	0.9981	99.81
2935.55	0.99775	99.775
2933.62	0.99741	99.741
2931.69	0.99712	99.712
2929.76	0.99689	99.689
2927.83	0.99672	99.672
2925.9	0.99663	99.663
2923.97	0.99661	99.661
2922.05	0.99667	99.667
2920.12	0.99681	99.681
2918.19	0.99701	99.701
2916.26	0.99726	99.726
2914.33	0.99755	99.755
2912.4	0.99786	99.786
2910.47	0.99818	99.818
2908.54	0.99852	99.852
2906.62	0.99886	99.886
2904.69	0.99918	99.918
2902.76	0.99946	99.946
2900.83	0.99968	99.968
2898.9	0.99982	99.982
2896.97	0.9999	99.99
2895.04	0.99995	99.995
2893.11	1	100
2891.19	1.00004	100.004
2889.26	1.00008	100.008
2887.33	1.00012	100.012
2885.4	1.00014	100.014
2883.47	1.00014	100.014
2881.54	1.00013	100.013
2879.61	1.00011	100.011
2877.68	1.00006	100.006
2875.76	0.99998	99.998
2873.83	0.99986	99.986
2871.9	0.99971	99.971
2869.97	0.99953	99.953
2868.04	0.99934	99.934
2866.11	0.99914	99.914
2864.18	0.99894	99.894
2862.25	0.99876	99.876
2860.33	0.99862	99.862
2858.4	0.99853	99.853
2856.47	0.99847	99.847
2854.54	0.99845	99.845
2852.61	0.99847	99.847
2850.68	0.99853	99.853
2848.75	0.99864	99.864
2846.82	0.99877	99.877
2844.9	0.99892	99.892
2842.97	0.99908	99.908
2841.04	0.99926	99.926
2839.11	0.99945	99.945
2837.18	0.99963	99.963
2835.25	0.9998	99.98
2833.32	0.99994	99.994
2831.4	1.00006	100.006
2829.47	1.00013	100.013
2827.54	1.00017	100.017
2825.61	1.00018	100.018
2823.68	1.00015	100.015
2821.75	1.00012	100.012
2819.82	1.00008	100.008
2817.89	1.00006	100.006
2815.97	1.00006	100.006
2814.04	1.00007	100.007
2812.11	1.00009	100.009
2810.18	1.00012	100.012
2808.25	1.00015	100.015
2806.32	1.00017	100.017
2804.39	1.00019	100.019
2802.46	1.00019	100.019
2800.54	1.00018	100.018
2798.61	1.00015	100.015
2796.68	1.00012	100.012
2794.75	1.00008	100.008
2792.82	1.00005	100.005
2790.89	1.00001	100.001
2788.96	0.99997	99.997
2787.03	0.99993	99.993
2785.11	0.99989	99.989
2783.18	0.99985	99.985
2781.25	0.99981	99.981
2779.32	0.99976	99.976
2777.39	0.99972	99.972
2775.46	0.99968	99.968
2773.53	0.99966	99.966
2771.6	0.99964	99.964
2769.68	0.99963	99.963
2767.75	0.99965	99.965
2765.82	0.99969	99.969
2763.89	0.99974	99.974
2761.96	0.99978	99.978
2760.03	0.99981	99.981
2758.1	0.99984	99.984
2756.17	0.99987	99.987
2754.25	0.9999	99.99
2752.32	0.99992	99.992
2750.39	0.99995	99.995
2748.46	0.99998	99.998
2746.53	1	100
2744.6	1.00003	100.003
2742.67	1.00005	100.005
2740.74	1.00006	100.006
2738.82	1.00006	100.006
2736.89	1.00006	100.006
2734.96	1.00007	100.007
2733.03	1.00007	100.007
2731.1	1.00006	100.006
2729.17	1.00004	100.004
2727.24	1.00002	100.002
2725.31	1.00002	100.002
2723.39	1.00002	100.002
2721.46	1.00003	100.003
2719.53	1.00003	100.003
2717.6	1.00003	100.003
2715.67	1.00003	100.003
2713.74	1.00003	100.003
2711.81	1.00003	100.003
2709.88	1.00003	100.003
2707.96	1.00003	100.003
2706.03	1.00002	100.002
2704.1	1.00001	100.001
2702.17	1.00002	100.002
2700.24	1.00005	100.005
2698.31	1.00008	100.008
2696.38	1.00011	100.011
2694.45	1.00014	100.014
2692.53	1.00017	100.017
2690.6	1.00019	100.019
2688.67	1.0002	100.02
2686.74	1.00022	100.022
2684.81	1.00023	100.023
2682.88	1.00023	100.023
2680.95	1.00023	100.023
2679.02	1.00023	100.023
2677.1	1.00022	100.022
2675.17	1.0002	100.02
2673.24	1.00018	100.018
2671.31	1.00016	100.016
2669.38	1.00014	100.014
2667.45	1.00012	100.012
2665.52	1.00009	100.009
2663.59	1.00007	100.007
2661.67	1.00004	100.004
2659.74	1.00003	100.003
2657.81	1.00003	100.003
2655.88	1.00004	100.004
2653.95	1.00006	100.006
2652.02	1.00008	100.008
2650.09	1.00011	100.011
2648.16	1.00013	100.013
2646.24	1.00016	100.016
2644.31	1.00017	100.017
2642.38	1.00018	100.018
2640.45	1.00019	100.019
2638.52	1.0002	100.02
2636.59	1.0002	100.02
2634.66	1.00019	100.019
2632.73	1.00018	100.018
2630.81	1.00016	100.016
2628.88	1.00013	100.013
2626.95	1.00011	100.011
2625.02	1.00009	100.009
2623.09	1.00007	100.007
2621.16	1.00003	100.003
2619.23	1	100
2617.3	0.99997	99.997
2615.38	0.99994	99.994
2613.45	0.99992	99.992
2611.52	0.99991	99.991
2609.59	0.9999	99.99
2607.66	0.9999	99.99
2605.73	0.99989	99.989
2603.8	0.99988	99.988
2601.87	0.99988	99.988
2599.95	0.99988	99.988
2598.02	0.99989	99.989
2596.09	0.9999	99.99
2594.16	0.99991	99.991
2592.23	0.99992	99.992
2590.3	0.99994	99.994
2588.37	0.99997	99.997
2586.44	1	100
2584.52	1.00003	100.003
2582.59	1.00005	100.005
2580.66	1.00006	100.006
2578.73	1.00007	100.007
2576.8	1.00008	100.008
2574.87	1.00009	100.009
2572.94	1.00009	100.009
2571.01	1.00008	100.008
2569.09	1.00007	100.007
2567.16	1.00007	100.007
2565.23	1.00006	100.006
2563.3	1.00005	100.005
2561.37	1.00004	100.004
2559.44	1.00002	100.002
2557.51	1	100
2555.58	0.99999	99.999
2553.66	0.99998	99.998
2551.73	0.99997	99.997
2549.8	0.99996	99.996
2547.87	0.99994	99.994
2545.94	0.99993	99.993
2544.01	0.99992	99.992
2542.08	0.99991	99.991
2540.15	0.99989	99.989
2538.23	0.99987	99.987
2536.3	0.99984	99.984
2534.37	0.99981	99.981
2532.44	0.99977	99.977
2530.51	0.99974	99.974
2528.58	0.9997	99.97
2526.65	0.99966	99.966
2524.72	0.99962	99.962
2522.8	0.99959	99.959
2520.87	0.99957	99.957
2518.94	0.99955	99.955
2517.01	0.99954	99.954
2515.08	0.99953	99.953
2513.15	0.99953	99.953
2511.22	0.99954	99.954
2509.29	0.99957	99.957
2507.37	0.99959	99.959
2505.44	0.99962	99.962
2503.51	0.99966	99.966
2501.58	0.9997	99.97
2499.65	0.99975	99.975
2497.72	0.9998	99.98
2495.79	0.99986	99.986
2493.86	0.99991	99.991
2491.94	0.99995	99.995
2490.01	0.99999	99.999
2488.08	1.00002	100.002
2486.15	1.00006	100.006
2484.22	1.00008	100.008
2482.29	1.0001	100.01
2480.36	1.00011	100.011
2478.44	1.00011	100.011
2476.51	1.00012	100.012
2474.58	1.00012	100.012
2472.65	1.00012	100.012
2470.72	1.00011	100.011
2468.79	1.0001	100.01
2466.86	1.00009	100.009
2464.93	1.00007	100.007
2463.01	1.00006	100.006
2461.08	1.00005	100.005
2459.15	1.00003	100.003
2457.22	1.00002	100.002
2455.29	1.00001	100.001
2453.36	1	100
2451.43	1	100
2449.5	0.99999	99.999
2447.58	0.99997	99.997
2445.65	0.99996	99.996
2443.72	0.99995	99.995
2441.79	0.99995	99.995
2439.86	0.99995	99.995
2437.93	0.99994	99.994
2436	0.99992	99.992
2434.07	0.99992	99.992
2432.15	0.99992	99.992
2430.22	0.99993	99.993
2428.29	0.99994	99.994
2426.36	0.99994	99.994
2424.43	0.99994	99.994
2422.5	0.99995	99.995
2420.57	0.99997	99.997
2418.64	0.99999	99.999
2416.72	1	100
2414.79	1.00002	100.002
2412.86	1.00003	100.003
2410.93	1.00004	100.004
2409	1.00005	100.005
2407.07	1.00005	100.005
2405.14	1.00006	100.006
2403.21	1.00005	100.005
2401.29	1.00004	100.004
2399.36	1.00004	100.004
2397.43	1.00003	100.003
2395.5	1.00002	100.002
2393.57	1.00001	100.001
2391.64	0.99999	99.999
2389.71	0.99998	99.998
2387.78	0.99996	99.996
2385.86	0.99995	99.995
2383.93	0.99993	99.993
2382	0.99992	99.992
2380.07	0.9999	99.99
2378.14	0.99989	99.989
2376.21	0.99987	99.987
2374.28	0.99986	99.986
2372.35	0.99984	99.984
2370.43	0.99983	99.983
2368.5	0.99981	99.981
2366.57	0.9998	99.98
2364.64	0.99979	99.979
2362.71	0.99977	99.977
2360.78	0.99976	99.976
2358.85	0.99974	99.974
2356.92	0.99973	99.973
2355	0.99972	99.972
2353.07	0.9997	99.97
2351.14	0.99969	99.969
2349.21	0.99967	99.967
2347.28	0.99966	99.966
2345.35	0.99964	99.964
2343.42	0.99963	99.963
2341.49	0.99962	99.962
2339.57	0.9996	99.96
2337.64	0.99959	99.959
2335.71	0.99957	99.957
2333.78	0.99956	99.956
2331.85	0.99954	99.954
2329.92	0.99953	99.953
2327.99	0.99952	99.952
2326.06	0.9995	99.95
2324.14	0.99949	99.949
2322.21	0.99947	99.947
2320.28	0.99946	99.946
2318.35	0.99944	99.944
2316.42	0.99943	99.943
2314.49	0.99942	99.942
2312.56	0.9994	99.94
2310.63	0.99939	99.939
2308.71	0.99934	99.934
2306.78	0.9993	99.93
2304.85	0.99928	99.928
2302.92	0.99929	99.929
2300.99	0.99931	99.931
2299.06	0.99933	99.933
2297.13	0.99935	99.935
2295.2	0.99938	99.938
2293.28	0.9994	99.94
2291.35	0.99943	99.943
2289.42	0.99946	99.946
2287.49	0.99948	99.948
2285.56	0.9995	99.95
2283.63	0.99951	99.951
2281.7	0.99952	99.952
2279.77	0.99953	99.953
2277.85	0.99954	99.954
2275.92	0.99954	99.954
2273.99	0.99955	99.955
2272.06	0.99955	99.955
2270.13	0.99956	99.956
2268.2	0.99957	99.957
2266.27	0.99958	99.958
2264.34	0.99958	99.958
2262.42	0.99958	99.958
2260.49	0.9996	99.96
2258.56	0.99966	99.966
2256.63	0.99972	99.972
2254.7	0.99977	99.977
2252.77	0.99982	99.982
2250.84	0.99985	99.985
2248.91	0.99988	99.988
2246.99	0.99991	99.991
2245.06	0.99994	99.994
2243.13	0.99996	99.996
2241.2	0.99996	99.996
2239.27	0.99995	99.995
2237.34	0.99993	99.993
2235.41	0.99992	99.992
2233.48	0.99991	99.991
2231.56	0.9999	99.99
2229.63	0.99989	99.989
2227.7	0.99988	99.988
2225.77	0.99986	99.986
2223.84	0.99985	99.985
2221.91	0.99984	99.984
2219.98	0.99984	99.984
2218.05	0.99984	99.984
2216.13	0.99983	99.983
2214.2	0.99982	99.982
2212.27	0.99982	99.982
2210.34	0.99982	99.982
2208.41	0.99983	99.983
2206.48	0.99983	99.983
2204.55	0.99982	99.982
2202.62	0.99983	99.983
2200.7	0.99984	99.984
2198.77	0.99985	99.985
2196.84	0.99986	99.986
2194.91	0.99987	99.987
2192.98	0.99987	99.987
2191.05	0.99988	99.988
2189.12	0.99989	99.989
2187.19	0.99992	99.992
2185.27	0.99993	99.993
2183.34	0.99994	99.994
2181.41	0.99994	99.994
2179.48	0.99994	99.994
2177.55	0.99995	99.995
2175.62	0.99996	99.996
2173.69	0.99998	99.998
2171.76	0.99998	99.998
2169.84	0.99998	99.998
2167.91	0.99998	99.998
2165.98	0.99998	99.998
2164.05	0.99999	99.999
2162.12	1	100
2160.19	1.00001	100.001
2158.26	1.00001	100.001
2156.33	1	100
2154.41	1	100
2152.48	1	100
2150.55	0.99999	99.999
2148.62	0.99999	99.999
2146.69	0.99999	99.999
2144.76	0.99998	99.998
2142.83	0.99998	99.998
2140.9	0.99998	99.998
2138.98	0.99997	99.997
2137.05	0.99996	99.996
2135.12	0.99995	99.995
2133.19	0.99993	99.993
2131.26	0.99991	99.991
2129.33	0.99989	99.989
2127.4	0.99986	99.986
2125.47	0.99984	99.984
2123.55	0.9998	99.98
2121.62	0.99977	99.977
2119.69	0.99972	99.972
2117.76	0.99968	99.968
2115.83	0.99963	99.963
2113.9	0.99958	99.958
2111.97	0.99951	99.951
2110.05	0.99944	99.944
2108.12	0.99936	99.936
2106.19	0.99929	99.929
2104.26	0.99922	99.922
2102.33	0.99916	99.916
2100.4	0.9991	99.91
2098.47	0.99903	99.903
2096.54	0.99898	99.898
2094.62	0.99892	99.892
2092.69	0.99886	99.886
2090.76	0.99882	99.882
2088.83	0.99879	99.879
2086.9	0.99874	99.874
2084.97	0.99869	99.869
2083.04	0.99865	99.865
2081.11	0.99863	99.863
2079.19	0.99862	99.862
2077.26	0.99862	99.862
2075.33	0.99864	99.864
2073.4	0.99867	99.867
2071.47	0.9987	99.87
2069.54	0.99874	99.874
2067.61	0.99878	99.878
2065.68	0.99882	99.882
2063.76	0.99885	99.885
2061.83	0.99886	99.886
2059.9	0.99889	99.889
2057.97	0.99892	99.892
2056.04	0.99896	99.896
2054.11	0.99903	99.903
2052.18	0.99916	99.916
2050.25	0.99934	99.934
2048.33	0.99942	99.942
2046.4	0.99932	99.932
2044.47	0.99908	99.908
2042.54	0.99876	99.876
2040.61	0.99836	99.836
2038.68	0.99795	99.795
2036.75	0.99759	99.759
2034.82	0.99731	99.731
2032.9	0.9971	99.71
2030.97	0.99694	99.694
2029.04	0.99683	99.683
2027.11	0.99678	99.678
2025.18	0.99679	99.679
2023.25	0.99686	99.686
2021.32	0.99697	99.697
2019.39	0.99715	99.715
2017.47	0.99739	99.739
2015.54	0.99766	99.766
2013.61	0.99792	99.792
2011.68	0.99821	99.821
2009.75	0.99853	99.853
2007.82	0.99889	99.889
2005.89	0.99926	99.926
2003.96	0.99951	99.951
2002.04	0.99956	99.956
2000.11	0.99948	99.948
1998.18	0.9994	99.94
1996.25	0.99933	99.933
1994.32	0.99928	99.928
1992.39	0.99929	99.929
1990.46	0.99932	99.932
1988.53	0.9993	99.93
1986.61	0.99927	99.927
1984.68	0.99927	99.927
1982.75	0.99928	99.928
1980.82	0.99932	99.932
1978.89	0.99936	99.936
1976.96	0.9994	99.94
1975.03	0.99942	99.942
1973.1	0.99947	99.947
1971.18	0.99952	99.952
1969.25	0.99952	99.952
1967.32	0.99949	99.949
1965.39	0.99937	99.937
1963.46	0.9992	99.92
1961.53	0.99908	99.908
1959.6	0.99902	99.902
1957.67	0.99898	99.898
1955.75	0.99895	99.895
1953.82	0.99892	99.892
1951.89	0.99892	99.892
1949.96	0.99897	99.897
1948.03	0.99908	99.908
1946.1	0.9991	99.91
1944.17	0.99901	99.901
1942.24	0.99888	99.888
1940.32	0.99873	99.873
1938.39	0.9986	99.86
1936.46	0.99857	99.857
1934.53	0.99861	99.861
1932.6	0.99861	99.861
1930.67	0.99854	99.854
1928.74	0.99849	99.849
1926.81	0.99849	99.849
1924.89	0.99851	99.851
1922.96	0.99853	99.853
1921.03	0.9985	99.85
1919.1	0.9984	99.84
1917.17	0.99833	99.833
1915.24	0.99839	99.839
1913.31	0.99845	99.845
1911.38	0.99841	99.841
1909.46	0.99837	99.837
1907.53	0.99839	99.839
1905.6	0.99845	99.845
1903.67	0.99853	99.853
1901.74	0.99858	99.858
1899.81	0.99854	99.854
1897.88	0.9985	99.85
1895.95	0.99856	99.856
1894.03	0.99867	99.867
1892.1	0.99871	99.871
1890.17	0.99855	99.855
1888.24	0.99832	99.832
1886.31	0.99812	99.812
1884.38	0.99798	99.798
1882.45	0.99789	99.789
1880.52	0.99784	99.784
1878.6	0.9978	99.78
1876.67	0.9978	99.78
1874.74	0.99785	99.785
1872.81	0.99792	99.792
1870.88	0.99804	99.804
1868.95	0.99813	99.813
1867.02	0.99792	99.792
1865.09	0.99756	99.756
1863.17	0.9974	99.74
1861.24	0.99738	99.738
1859.31	0.99738	99.738
1857.38	0.99746	99.746
1855.45	0.99765	99.765
1853.52	0.9978	99.78
1851.59	0.99781	99.781
1849.66	0.9978	99.78
1847.74	0.99765	99.765
1845.81	0.99727	99.727
1843.88	0.99697	99.697
1841.95	0.99697	99.697
1840.02	0.99708	99.708
1838.09	0.99721	99.721
1836.16	0.99736	99.736
1834.23	0.99749	99.749
1832.31	0.99757	99.757
1830.38	0.9977	99.77
1828.45	0.99793	99.793
1826.52	0.99823	99.823
1824.59	0.99838	99.838
1822.66	0.99821	99.821
1820.73	0.99793	99.793
1818.8	0.99789	99.789
1816.88	0.99802	99.802
1814.95	0.99785	99.785
1813.02	0.99746	99.746
1811.09	0.99724	99.724
1809.16	0.99711	99.711
1807.23	0.99684	99.684
1805.3	0.99655	99.655
1803.37	0.99634	99.634
1801.45	0.99617	99.617
1799.52	0.99619	99.619
1797.59	0.99641	99.641
1795.66	0.99646	99.646
1793.73	0.99628	99.628
1791.8	0.99612	99.612
1789.87	0.99605	99.605
1787.94	0.99608	99.608
1786.02	0.99621	99.621
1784.09	0.99638	99.638
1782.16	0.9966	99.66
1780.23	0.99678	99.678
1778.3	0.99688	99.688
1776.37	0.9971	99.71
1774.44	0.99745	99.745
1772.52	0.99753	99.753
1770.59	0.99723	99.723
1768.66	0.99682	99.682
1766.73	0.99665	99.665
1764.8	0.99671	99.671
1762.87	0.99672	99.672
1760.94	0.99676	99.676
1759.01	0.99695	99.695
1757.09	0.99693	99.693
1755.16	0.99666	99.666
1753.23	0.99645	99.645
1751.3	0.99619	99.619
1749.37	0.99584	99.584
1747.44	0.99564	99.564
1745.51	0.99577	99.577
1743.58	0.9962	99.62
1741.66	0.99669	99.669
1739.73	0.9967	99.67
1737.8	0.99632	99.632
1735.87	0.99611	99.611
1733.94	0.99615	99.615
1732.01	0.99641	99.641
1730.08	0.99671	99.671
1728.15	0.99671	99.671
1726.23	0.99651	99.651
1724.3	0.99632	99.632
1722.37	0.99597	99.597
1720.44	0.99535	99.535
1718.51	0.99449	99.449
1716.58	0.99366	99.366
1714.65	0.9931	99.31
1712.72	0.99255	99.255
1710.8	0.99172	99.172
1708.87	0.99086	99.086
1706.94	0.98986	98.986
1705.01	0.98867	98.867
1703.08	0.98766	98.766
1701.15	0.98678	98.678
1699.22	0.98585	98.585
1697.29	0.98474	98.474
1695.37	0.98336	98.336
1693.44	0.98161	98.161
1691.51	0.97983	97.983
1689.58	0.97843	97.843
1687.65	0.97728	97.728
1685.72	0.97602	97.602
1683.79	0.9745	97.45
1681.86	0.97293	97.293
1679.94	0.9715	97.15
1678.01	0.96989	96.989
1676.08	0.96742	96.742
1674.15	0.96472	96.472
1672.22	0.96242	96.242
1670.29	0.96029	96.029
1668.36	0.95795	95.795
1666.43	0.95551	95.551
1664.51	0.95306	95.306
1662.58	0.95053	95.053
1660.65	0.94771	94.771
1658.72	0.9447	94.47
1656.79	0.94177	94.177
1654.86	0.93908	93.908
1652.93	0.93651	93.651
1651	0.93398	93.398
1649.08	0.93158	93.158
1647.15	0.92916	92.916
1645.22	0.92675	92.675
1643.29	0.92487	92.487
1641.36	0.92337	92.337
1639.43	0.92172	92.172
1637.5	0.92027	92.027
1635.57	0.91942	91.942
1633.65	0.91894	91.894
1631.72	0.91839	91.839
1629.79	0.91775	91.775
1627.86	0.91779	91.779
1625.93	0.91843	91.843
1624	0.91909	91.909
1622.07	0.92002	92.002
1620.14	0.92155	92.155
1618.22	0.92337	92.337
1616.29	0.92522	92.522
1614.36	0.92696	92.696
1612.43	0.92859	92.859
1610.5	0.93056	93.056
1608.57	0.93292	93.292
1606.64	0.93527	93.527
1604.71	0.93749	93.749
1602.79	0.93972	93.972
1600.86	0.94181	94.181
1598.93	0.94345	94.345
1597	0.945	94.5
1595.07	0.94657	94.657
1593.14	0.94783	94.783
1591.21	0.949	94.9
1589.28	0.95033	95.033
1587.36	0.95165	95.165
1585.43	0.95302	95.302
1583.5	0.95444	95.444
1581.57	0.95515	95.515
1579.64	0.95543	95.543
1577.71	0.9559	95.59
1575.78	0.95655	95.655
1573.85	0.95729	95.729
1571.93	0.95802	95.802
1570	0.95892	95.892
1568.07	0.96003	96.003
1566.14	0.96112	96.112
1564.21	0.96178	96.178
1562.28	0.96187	96.187
1560.35	0.96221	96.221
1558.42	0.96299	96.299
1556.5	0.96376	96.376
1554.57	0.96429	96.429
1552.64	0.96487	96.487
1550.71	0.96591	96.591
1548.78	0.96715	96.715
1546.85	0.96821	96.821
1544.92	0.96904	96.904
1542.99	0.96986	96.986
1541.07	0.97076	97.076
1539.14	0.97152	97.152
1537.21	0.97196	97.196
1535.28	0.97213	97.213
1533.35	0.97292	97.292
1531.42	0.97408	97.408
1529.49	0.97434	97.434
1527.56	0.97438	97.438
1525.64	0.97482	97.482
1523.71	0.97555	97.555
1521.78	0.97607	97.607
1519.85	0.97596	97.596
1517.92	0.97546	97.546
1515.99	0.97534	97.534
1514.06	0.97605	97.605
1512.13	0.97661	97.661
1510.21	0.97666	97.666
1508.28	0.97681	97.681
1506.35	0.97729	97.729
1504.42	0.97775	97.775
1502.49	0.97806	97.806
1500.56	0.97832	97.832
1498.63	0.97844	97.844
1496.7	0.97835	97.835
1494.78	0.97805	97.805
1492.85	0.97776	97.776
1490.92	0.97775	97.775
1488.99	0.97779	97.779
1487.06	0.97744	97.744
1485.13	0.97662	97.662
1483.2	0.97564	97.564
1481.27	0.97527	97.527
1479.35	0.97478	97.478
1477.42	0.97401	97.401
1475.49	0.97317	97.317
1473.56	0.97241	97.241
1471.63	0.97186	97.186
1469.7	0.97139	97.139
1467.77	0.97075	97.075
1465.84	0.96992	96.992
1463.92	0.96932	96.932
1461.99	0.96915	96.915
1460.06	0.969	96.9
1458.13	0.96865	96.865
1456.2	0.96833	96.833
1454.27	0.96805	96.805
1452.34	0.96756	96.756
1450.41	0.96686	96.686
1448.49	0.96623	96.623
1446.56	0.96594	96.594
1444.63	0.96581	96.581
1442.7	0.9655	96.55
1440.77	0.96489	96.489
1438.84	0.96435	96.435
1436.91	0.96385	96.385
1434.98	0.96302	96.302
1433.06	0.96196	96.196
1431.13	0.96133	96.133
1429.2	0.96096	96.096
1427.27	0.96053	96.053
1425.34	0.96006	96.006
1423.41	0.9597	95.97
1421.48	0.95946	95.946
1419.55	0.95924	95.924
1417.63	0.9589	95.89
1415.7	0.95849	95.849
1413.77	0.95814	95.814
1411.84	0.95799	95.799
1409.91	0.95808	95.808
1407.98	0.95827	95.827
1406.05	0.95855	95.855
1404.13	0.95901	95.901
1402.2	0.95958	95.958
1400.27	0.96024	96.024
1398.34	0.96095	96.095
1396.41	0.96154	96.154
1394.48	0.96215	96.215
1392.55	0.96306	96.306
1390.62	0.9642	96.42
1388.7	0.96546	96.546
1386.77	0.96677	96.677
1384.84	0.96801	96.801
1382.91	0.96915	96.915
1380.98	0.9703	97.03
1379.05	0.97149	97.149
1377.12	0.97261	97.261
1375.19	0.97355	97.355
1373.27	0.97437	97.437
1371.34	0.97516	97.516
1369.41	0.97608	97.608
1367.48	0.97717	97.717
1365.55	0.97828	97.828
1363.62	0.97928	97.928
1361.69	0.98009	98.009
1359.76	0.98074	98.074
1357.84	0.98131	98.131
1355.91	0.98188	98.188
1353.98	0.98246	98.246
1352.05	0.98298	98.298
1350.12	0.98346	98.346
1348.19	0.98402	98.402
1346.26	0.98461	98.461
1344.33	0.98521	98.521
1342.41	0.98579	98.579
1340.48	0.98622	98.622
1338.55	0.98649	98.649
1336.62	0.98676	98.676
1334.69	0.98704	98.704
1332.76	0.98729	98.729
1330.83	0.98754	98.754
1328.9	0.98782	98.782
1326.98	0.98814	98.814
1325.05	0.98846	98.846
1323.12	0.98882	98.882
1321.19	0.98922	98.922
1319.26	0.98963	98.963
1317.33	0.98991	98.991
1315.4	0.99007	99.007
1313.47	0.99024	99.024
1311.55	0.99052	99.052
1309.62	0.99084	99.084
1307.69	0.99119	99.119
1305.76	0.99157	99.157
1303.83	0.99196	99.196
1301.9	0.99233	99.233
1299.97	0.99269	99.269
1298.04	0.99304	99.304
1296.12	0.99337	99.337
1294.19	0.99364	99.364
1292.26	0.99387	99.387
1290.33	0.99403	99.403
1288.4	0.99416	99.416
1286.47	0.99435	99.435
1284.54	0.99458	99.458
1282.61	0.99481	99.481
1280.69	0.99502	99.502
1278.76	0.99523	99.523
1276.83	0.99544	99.544
1274.9	0.99569	99.569
1272.97	0.99594	99.594
1271.04	0.99619	99.619
1269.11	0.99641	99.641
1267.18	0.99659	99.659
1265.26	0.99673	99.673
1263.33	0.99686	99.686
1261.4	0.99699	99.699
1259.47	0.9971	99.71
1257.54	0.99717	99.717
1255.61	0.99719	99.719
1253.68	0.99722	99.722
1251.75	0.99726	99.726
1249.83	0.99728	99.728
1247.9	0.99725	99.725
1245.97	0.99718	99.718
1244.04	0.99709	99.709
1242.11	0.99701	99.701
1240.18	0.99693	99.693
1238.25	0.99682	99.682
1236.32	0.99668	99.668
1234.4	0.99652	99.652
1232.47	0.99634	99.634
1230.54	0.99617	99.617
1228.61	0.99599	99.599
1226.68	0.99578	99.578
1224.75	0.99552	99.552
1222.82	0.99522	99.522
1220.89	0.99488	99.488
1218.97	0.99453	99.453
1217.04	0.99417	99.417
1215.11	0.99377	99.377
1213.18	0.99335	99.335
1211.25	0.99291	99.291
1209.32	0.99248	99.248
1207.39	0.99206	99.206
1205.46	0.99164	99.164
1203.54	0.99121	99.121
1201.61	0.99077	99.077
1199.68	0.99033	99.033
1197.75	0.98992	98.992
1195.82	0.98952	98.952
1193.89	0.98912	98.912
1191.96	0.98871	98.871
1190.03	0.98827	98.827
1188.11	0.9878	98.78
1186.18	0.98729	98.729
1184.25	0.98673	98.673
1182.32	0.98612	98.612
1180.39	0.98545	98.545
1178.46	0.9847	98.47
1176.53	0.98387	98.387
1174.6	0.98296	98.296
1172.68	0.98196	98.196
1170.75	0.98082	98.082
1168.82	0.97952	97.952
1166.89	0.97808	97.808
1164.96	0.97652	97.652
1163.03	0.97489	97.489
1161.1	0.9732	97.32
1159.17	0.97147	97.147
1157.25	0.9697	96.97
1155.32	0.96793	96.793
1153.39	0.96616	96.616
1151.46	0.96439	96.439
1149.53	0.96258	96.258
1147.6	0.96073	96.073
1145.67	0.95883	95.883
1143.74	0.95689	95.689
1141.82	0.95491	95.491
1139.89	0.95291	95.291
1137.96	0.95087	95.087
1136.03	0.9488	94.88
1134.1	0.94665	94.665
1132.17	0.94445	94.445
1130.24	0.94221	94.221
1128.31	0.93996	93.996
1126.39	0.93777	93.777
1124.46	0.93566	93.566
1122.53	0.93371	93.371
1120.6	0.93199	93.199
1118.67	0.93057	93.057
1116.74	0.92949	92.949
1114.81	0.92878	92.878
1112.88	0.92844	92.844
1110.96	0.92847	92.847
1109.03	0.92885	92.885
1107.1	0.92957	92.957
1105.17	0.93055	93.055
1103.24	0.9318	93.18
1101.31	0.93329	93.329
1099.38	0.93498	93.498
1097.45	0.9368	93.68
1095.53	0.93869	93.869
1093.6	0.94058	94.058
1091.67	0.94243	94.243
1089.74	0.94419	94.419
1087.81	0.94585	94.585
1085.88	0.94742	94.742
1083.95	0.9489	94.89
1082.02	0.95028	95.028
1080.1	0.95158	95.158
1078.17	0.95281	95.281
1076.24	0.95397	95.397
1074.31	0.95507	95.507
1072.38	0.95608	95.608
1070.45	0.95701	95.701
1068.52	0.95785	95.785
1066.59	0.95864	95.864
1064.67	0.95938	95.938
1062.74	0.9601	96.01
1060.81	0.96078	96.078
1058.88	0.96142	96.142
1056.95	0.96203	96.203
1055.02	0.96261	96.261
1053.09	0.96315	96.315
1051.17	0.96364	96.364
1049.24	0.96408	96.408
1047.31	0.96448	96.448
1045.38	0.96486	96.486
1043.45	0.96523	96.523
1041.52	0.96561	96.561
1039.59	0.96598	96.598
1037.66	0.96633	96.633
1035.74	0.96667	96.667
1033.81	0.96701	96.701
1031.88	0.96734	96.734
1029.95	0.96768	96.768
1028.02	0.968	96.8
1026.09	0.96831	96.831
1024.16	0.96863	96.863
1022.23	0.96898	96.898
1020.31	0.96937	96.937
1018.38	0.96979	96.979
1016.45	0.97023	97.023
1014.52	0.97068	97.068
1012.59	0.97114	97.114
1010.66	0.97162	97.162
1008.73	0.97213	97.213
1006.8	0.97266	97.266
1004.88	0.97319	97.319
1002.95	0.97371	97.371
1001.02	0.97426	97.426
999.089	0.97483	97.483
997.16	0.97545	97.545
995.231	0.97608	97.608
993.303	0.97673	97.673
991.374	0.97738	97.738
989.445	0.97805	97.805
987.517	0.97874	97.874
985.588	0.97943	97.943
983.659	0.98014	98.014
981.73	0.98086	98.086
979.802	0.98159	98.159
977.873	0.98233	98.233
975.944	0.98309	98.309
974.015	0.98385	98.385
972.087	0.98462	98.462
970.158	0.98539	98.539
968.229	0.98618	98.618
966.3	0.98697	98.697
964.372	0.98778	98.778
962.443	0.98859	98.859
960.514	0.98939	98.939
958.585	0.99017	99.017
956.657	0.99095	99.095
954.728	0.99172	99.172
952.799	0.99249	99.249
950.87	0.99326	99.326
948.942	0.99401	99.401
947.013	0.99472	99.472
945.084	0.9954	99.54
943.155	0.99605	99.605
941.227	0.99664	99.664
939.298	0.9972	99.72
937.369	0.9977	99.77
935.44	0.99814	99.814
933.512	0.99852	99.852
931.583	0.99885	99.885
929.654	0.99915	99.915
927.725	0.99942	99.942
925.797	0.99964	99.964
923.868	0.99981	99.981
921.939	0.99993	99.993
920.011	1.00003	100.003
918.082	1.00012	100.012
916.153	1.00019	100.019
914.224	1.00024	100.024
912.296	1.00026	100.026
910.367	1.00026	100.026
908.438	1.00026	100.026
906.509	1.00027	100.027
904.581	1.00029	100.029
902.652	1.00031	100.031
900.723	1.0003	100.03
898.794	1.0002	100.02
896.866	0.99989	99.989
894.937	0.99928	99.928
893.008	0.99842	99.842
891.079	0.99738	99.738
889.151	0.9963	99.63
887.222	0.99524	99.524
885.293	0.99425	99.425
883.364	0.99334	99.334
881.436	0.99254	99.254
879.507	0.99188	99.188
877.578	0.99141	99.141
875.649	0.99115	99.115
873.721	0.99112	99.112
871.792	0.99128	99.128
869.863	0.99162	99.162
867.934	0.99214	99.214
866.006	0.99286	99.286
864.077	0.99377	99.377
862.148	0.99482	99.482
860.219	0.99594	99.594
858.291	0.99705	99.705
856.362	0.99807	99.807
854.433	0.99891	99.891
852.504	0.9995	99.95
850.576	0.99978	99.978
848.647	0.9998	99.98
846.718	0.99967	99.967
844.79	0.99948	99.948
842.861	0.9993	99.93
840.932	0.99912	99.912
839.003	0.99891	99.891
837.075	0.99868	99.868
835.146	0.99844	99.844
833.217	0.99822	99.822
831.288	0.99806	99.806
829.36	0.99794	99.794
827.431	0.99783	99.783
825.502	0.99772	99.772
823.573	0.99763	99.763
821.645	0.99755	99.755
819.716	0.99749	99.749
817.787	0.9974	99.74
815.858	0.99726	99.726
813.93	0.99706	99.706
812.001	0.99684	99.684
810.072	0.99664	99.664
808.143	0.99645	99.645
806.215	0.99624	99.624
804.286	0.99602	99.602
802.357	0.9958	99.58
800.428	0.99559	99.559
798.5	0.99543	99.543
796.571	0.99532	99.532
794.642	0.99523	99.523
792.713	0.99514	99.514
790.785	0.99504	99.504
788.856	0.99497	99.497
786.927	0.99493	99.493
784.998	0.9949	99.49
783.07	0.99486	99.486
781.141	0.99478	99.478
779.212	0.99466	99.466
777.284	0.99451	99.451
775.355	0.99432	99.432
773.426	0.99409	99.409
771.497	0.99382	99.382
769.569	0.99353	99.353
767.64	0.99324	99.324
765.711	0.99295	99.295
763.782	0.99267	99.267
761.854	0.99241	99.241
759.925	0.99218	99.218
757.996	0.992	99.2
756.067	0.99189	99.189
754.139	0.99183	99.183
752.21	0.99183	99.183
750.281	0.99188	99.188
748.352	0.99197	99.197
746.424	0.99212	99.212
744.495	0.99236	99.236
742.566	0.99261	99.261
740.637	0.99285	99.285
738.709	0.99309	99.309
736.78	0.99336	99.336
734.851	0.9936	99.36
732.922	0.99378	99.378
730.994	0.9939	99.39
729.065	0.99396	99.396
727.136	0.99395	99.395
725.207	0.99391	99.391
723.279	0.99386	99.386
721.35	0.9938	99.38
719.421	0.99373	99.373
717.492	0.99363	99.363
715.564	0.99349	99.349
713.635	0.99332	99.332
711.706	0.99311	99.311
709.778	0.99286	99.286
707.849	0.99258	99.258
705.92	0.99228	99.228
703.991	0.99197	99.197
702.063	0.99165	99.165
700.134	0.99132	99.132
698.205	0.99096	99.096
696.276	0.99063	99.063
694.348	0.99049	99.049
692.419	0.99048	99.048
690.49	0.99005	99.005
688.561	0.98926	98.926
686.633	0.98853	98.853
684.704	0.98797	98.797
682.775	0.98758	98.758
680.846	0.98731	98.731
678.918	0.98716	98.716
676.989	0.98709	98.709
675.06	0.98708	98.708
673.131	0.98711	98.711
671.203	0.98715	98.715
669.274	0.98719	98.719
667.345	0.98723	98.723
665.416	0.98725	98.725
663.488	0.98728	98.728
661.559	0.98734	98.734
659.63	0.98744	98.744
657.701	0.98757	98.757
655.773	0.98774	98.774
653.844	0.98799	98.799
651.915	0.98837	98.837
649.986	0.98893	98.893
648.058	0.9895	98.95
646.129	0.98974	98.974
644.2	0.98951	98.951
642.271	0.98924	98.924
640.343	0.98893	98.893
638.414	0.98817	98.817
636.485	0.98687	98.687
634.557	0.98515	98.515
632.628	0.9832	98.32
630.699	0.98121	98.121
628.77	0.97933	97.933
626.842	0.97762	97.762
624.913	0.97611	97.611
622.984	0.9748	97.48
621.055	0.97371	97.371
619.127	0.97289	97.289
617.198	0.97241	97.241
615.269	0.97229	97.229
613.34	0.97251	97.251
611.412	0.97306	97.306
609.483	0.97398	97.398
607.554	0.97526	97.526
605.625	0.97687	97.687
603.697	0.97866	97.866
601.768	0.98045	98.045
599.839	0.9821	98.21
597.91	0.98347	98.347
595.982	0.98442	98.442
594.053	0.9849	98.49
592.124	0.98496	98.496
590.195	0.98476	98.476
588.267	0.98448	98.448
586.338	0.98421	98.421
584.409	0.98398	98.398
582.48	0.98379	98.379
580.552	0.98363	98.363
578.623	0.98345	98.345
576.694	0.98325	98.325
574.765	0.98304	98.304
572.837	0.98286	98.286
570.908	0.9827	98.27
568.979	0.98252	98.252
567.051	0.98232	98.232
565.122	0.98214	98.214
563.193	0.982	98.2
561.264	0.98192	98.192
559.336	0.98187	98.187
557.407	0.98182	98.182
555.478	0.98173	98.173
553.549	0.9816	98.16
551.621	0.98146	98.146
549.692	0.98134	98.134
547.763	0.98122	98.122
545.834	0.98106	98.106
543.906	0.98089	98.089
541.977	0.98067	98.067
540.048	0.9804	98.04
538.119	0.98011	98.011
536.191	0.97988	97.988
534.262	0.9797	97.97
532.333	0.97952	97.952
530.404	0.97934	97.934
528.476	0.97923	97.923
526.547	0.97918	97.918
524.618	0.97915	97.915
522.689	0.97913	97.913
520.761	0.97915	97.915
518.832	0.97921	97.921
516.903	0.9793	97.93
514.974	0.97942	97.942
513.046	0.97952	97.952
511.117	0.97958	97.958
509.188	0.97962	97.962
507.259	0.97961	97.961
505.331	0.97951	97.951
503.402	0.97933	97.933
501.473	0.97908	97.908
499.544	0.97879	97.879
497.616	0.97843	97.843
495.687	0.97799	97.799
493.758	0.97748	97.748
491.83	0.97696	97.696
489.901	0.97644	97.644
487.972	0.97592	97.592
486.043	0.97543	97.543
484.115	0.97505	97.505
482.186	0.9748	97.48
480.257	0.97454	97.454
478.328	0.97423	97.423
476.4	0.97396	97.396
474.471	0.97379	97.379
472.542	0.97377	97.377
470.613	0.97391	97.391
468.685	0.97414	97.414
466.756	0.97436	97.436
464.827	0.97456	97.456
462.898	0.97479	97.479
460.97	0.97508	97.508
459.041	0.97542	97.542
457.112	0.9758	97.58
455.183	0.9762	97.62
453.255	0.97665	97.665
451.326	0.97718	97.718
449.397	0.97781	97.781
447.468	0.97849	97.849
445.54	0.97924	97.924
443.611	0.98009	98.009
441.682	0.98093	98.093
439.753	0.98161	98.161
437.825	0.98223	98.223
435.896	0.98286	98.286
433.967	0.98349	98.349
432.038	0.98422	98.422
430.11	0.98513	98.513
428.181	0.98619	98.619
426.252	0.98731	98.731
424.324	0.98848	98.848
422.395	0.98961	98.961
420.466	0.98961	98.961
418.537	0.98961	98.961
416.609	0.98961	98.961
414.68	0.98961	98.961
412.751	0.98961	98.961
410.822	0.98961	98.961
408.894	0.98961	98.961
406.965	0.98961	98.961
405.036	0.98961	98.961
403.107	0.98961	98.961
401.179	0.98961	98.961
399.25	0.98961	98.961
